# Supplementary material for: Revealing Causes for False-Positive and False-Negative Calling of Gene Essentiality in Escherichia coli Using Transposon Insertion Sequencing
Source: mSystems. 2022 Dec 12;8(1):e00896-22. doi: 10.1128/msystems.00896-22 (PMC9948719; doi:10.1128/msystems.00896-22)
Supplement: TABLE S1 [file msystems.00896-22-s0002.xlsx]

## Sheet: Table S1
Gene	Start	End	Length (nt)	Strand	Locus Tag	CDS	Pseudo	PEC	Gerdes	LB medium					M9 glucose (0.2%) medium
										Insertion	IPKM	ec Insertion	ecIPKM	Essentiality	Insertion	IPKM	ec Insertion	ecIPKM	Essentiality
thrL	190	255	66	+	b0001	Y	N	NE	NE	6	37.8999	6	40.3451	NE	7	7.80023	7	8.30347	NE
thrA	337	2799	2463	+	b0002	Y	N	NE	NE	3407	576.685	3115	572.845	NE	96	2.86655	86	2.78997	NE
thrB	2801	3733	933	+	b0003	Y	N	NE	NE	641	286.423	624	303.553	NE	32	2.52244	29	2.48869	NE
thrC	3734	5020	1287	+	b0004	Y	N	NE	NE	309	100.095	299	105.37	NE	27	1.5429	27	1.67854	E
yaaX	5234	5530	297	+	b0005	Y	N	NE	NE	1094	1535.65	1088	1661.49	NE	966	239.207	942	253.771	NE
yaaA	5683	6459	777	-	b0006	Y	N	NE	NE	25	13.4137	24	14.0331	NE	142	13.4407	132	13.6156	NE
yaaJ	6529	7959	1431	-	b0007	Y	N	NE	NE	1406	409.616	1404	445.115	NE	12300	632.148	12269	686.178	NE
talB	8238	9191	954	+	b0008	Y	N	NE	NE	79	34.5231	57	27.0652	NE	533	41.0896	459	38.4478	NE
mog	9306	9893	588	+	b0009	Y	N	NE	E	323	229.011	320	247.051	NE	2757	344.836	2712	369.36	NE
satP	9928	10494	567	-	b0010	Y	N	NE	NE	203	149.26	187	149.063	NE	2436	315.971	2340	329.054	NE
yaaW	10643	11356	714	-	b0011	Y	N	NE	NE	286	166.993	187	118.48	NE	1013	104.343	608	67.9565	NE
yaaI	11382	11786	405	-	b0013	Y	N	NE	NE	42	43.234	42	46.943	NE	330	59.9256	330	65.0667	NE
dnaK	12163	14079	1917	+	b0014	Y	N	NE	E	26	5.65434	26	6.14129	NE	470	18.0314	470	19.5842	NE
dnaJ	14168	15298	1131	+	b0015	Y	N	NE	NE	976	359.764	955	383.194	NE	2722	177.002	2722	192.675	NE
insL1	15445	16557	1113	+	b0016	Y	N	NE	NE	195	73.0416	191	77.6856	NE	1590	105.064	1556	111.645	NE
mokC	16751	16960	210	-	b0018	Y	N	NE	NE	58	115.144	57	122.491	NE	1157	405.198	1156	438.237	NE
hokC	16751	16903	153	-	b4412	Y	N	NE	NE	46	125.342	46	136.01	NE	1114	535.485	1113	580.536	NE
sokC	16952	17006	55	+	b4413	N	N	NE	NE	3	22.7399	3	24.5235	NE	6	8.02309	6	8.65236	NE
nhaA	17489	18655	1167	+	b0019	Y	N	NE	NE	191	68.2328	187	72.521	NE	62	3.90728	59	4.03643	NE
nhaR	18715	19620	906	+	b0020	Y	N	NE	NE	95	43.7146	93	46.4887	NE	448	36.3666	439	38.7126	NE
insB1	19811	20314	504	-	b0021	Y	N	NE	NE	291	240.709	288	258.765	NE	2905	423.905	2883	456.962	NE
insA	20233	20508	276	-	b0022	Y	N	NE	E	50	75.5252	22	36.3959	NE	121	32.2426	77	22.4721	NE
rpsT	20815	21078	264	-	b0023	Y	N	NE	E	0	0	0	0	E	5	1.3929	5	1.50707	E
yaaY	21181	21399	219	+	b0024	Y	N	NE	NE	397	755.748	315	646.912	NE	811	272.352	345	124.99	NE
ribF	21407	22348	942	+	b0025	Y	N	E	E	4	1.77027	3	1.44422	E	27	2.10798	22	1.86835	E
ileS	22391	25207	2817	+	b0026	Y	N	E	E	10	1.47994	10	1.60779	E	34	0.887658	33	0.935976	E
lspA	25207	25701	495	+	b0027	Y	N	E	E	6	5.05332	5	4.58131	NE	28	4.16012	27	4.36421	NE
fkpB	25826	26275	450	+	b0028	Y	N	NE	NE	358	331.666	329	331.304	NE	2197	359.063	2136	379.45	NE
ispH	26277	27227	951	+	b0029	Y	N	E	E	0	0	0	0	E	15	1.16002	15	1.26077	E
rihC	27293	28207	915	+	b0030	Y	N	NE	NE	490	223.257	472	233.424	NE	2128	171.042	2060	179.719	NE
dapB	28374	29195	822	+	b0031	Y	N	E	E	17	8.622	1	0.549999	E	19	1.69995	19	1.84348	E
carA	29651	30799	1149	+	b0032	Y	N	NE	NE	807	292.809	791	311.984	NE	23	1.47218	22	1.53074	E
carB	30817	34038	3222	+	b0033	Y	N	NE	NE	3866	500.227	3832	538.623	NE	77	1.75759	76	1.8845	E
caiF	34300	34695	396	+	b0034	Y	N	NE	NE	50	52.6388	44	50.3944	NE	916	170.119	890	179.822	NE
caiE	34781	35371	591	-	b0035	Y	N	NE	NE	3591	2533.14	3518	2701.01	NE	2113	262.945	2059	278.875	NE
caiD	35377	36162	786	-	b0036	Y	N	NE	NE	517	274.22	458	264.459	NE	4813	450.346	4785	487.414	NE
caiC	36271	37824	1554	-	b0037	Y	N	NE	NE	442	118.577	427	124.487	NE	1436	67.9605	1411	72.5679	NE
caiB	37898	39115	1218	-	b0038	Y	N	NE	NE	1117	382.328	1113	413.555	NE	2871	173.356	2829	185.436	NE
caiA	39244	40386	1143	-	b0039	Y	N	NE	NE	211	76.9603	190	75.3671	NE	2805	180.485	2667	186.627	NE
caiT	40417	41931	1515	-	b0040	Y	N	NE	NE	854	235.004	852	254.622	NE	7981	387.434	7977	420.551	NE
fixA	42403	43173	771	+	b0041	Y	N	NE	NE	147	79.4866	144	84.4352	NE	1075	102.543	1066	110.266	NE
fixB	43188	44129	942	+	b0042	Y	N	NE	NE	822	363.791	795	382.719	NE	3966	309.639	3926	333.415	NE
fixC	44180	45466	1287	+	b0043	Y	N	NE	NE	351	113.7	288	101.494	NE	1429	81.6596	1257	78.1455	NE
fixX	45463	45750	288	+	b0044	Y	N	NE	NE	129	186.736	115	181.604	NE	1161	296.478	1079	300.587	NE
yaaU	45807	47138	1332	+	b0045	Y	N	NE	NE	931	291.391	855	291.216	NE	8185	451.927	7504	450.884	NE
kefF	47246	47776	531	+	b0046	Y	N	NE	NE	145	113.842	142	121.56	NE	5056	700.271	4867	734.997	NE
kefC	47769	49631	1863	+	b0047	Y	N	NE	NE	2533	566.83	2511	610.398	NE	21694	856.407	21595	926.067	NE
folA	49823	50302	480	+	b0048	Y	N	E	E	0	0	0	0	E	0	0	0	0	E
apaH	50380	51222	843	-	b0049	Y	N	NE	NE	443	219.082	437	235.077	NE	809	70.5788	803	76.2021	NE
apaG	51229	51606	378	-	b0050	Y	N	NE	NE	150	165.436	147	177.122	NE	406	78.9928	397	84.3855	NE
rsmA	51609	52430	822	-	b0051	Y	N	NE	NE	99	50.2105	95	52.2499	NE	900	80.5238	883	85.6732	NE
pdxA	52427	53416	990	-	b0052	Y	N	NE	NE	1468	618.19	1451	664.748	NE	101	7.50308	31	2.50538	NE
surA	53416	54702	1287	-	b0053	Y	N	NE	NE	157	50.8571	156	54.9757	NE	49	2.80008	37	2.30023	NE
lptD	54755	57109	2355	-	b0054	Y	N	E	E	10	1.77027	4	0.769541	E	81	2.52957	79	2.68115	NE
djlA	57364	58179	816	+	b0055	Y	N	NE	NE	117	59.7759	95	52.6668	NE	1125	101.395	1110	108.557	NE
yabP	58474	59279	806	+	b4659	Y	Y	NE	NE	80	41.3795	79	44.3868	NE	859	78.3811	853	84.5471	NE
rluA	59687	60346	660	-	b0058	Y	N	NE	E	198	125.07	189	129.595	NE	1447	161.242	1401	169.468	NE
rapA	60358	63264	2907	-	b0059	Y	N	NE	NE	4201	602.474	4174	650.518	NE	17688	447.494	16337	449.161	NE
polB	63429	65780	2352	-	b0060	Y	N	NE	NE	8032	1423.7	7830	1508.47	NE	25638	801.678	25010	849.982	NE
araD	65855	66550	696	-	b0061	Y	N	NE	NE	440	263.557	432	281.407	NE	225	23.7753	206	23.6723	NE
araA	66835	68337	1503	-	b0062	Y	N	NE	NE	688	190.836	647	195.035	NE	3953	193.429	3501	186.176	NE
araB	68348	70048	1701	-	b0063	Y	N	NE	NE	1089	266.904	1076	286.635	NE	4773	206.367	4711	221.387	NE
araC	70387	71265	879	+	b0064	Y	N	NE	NE	536	254.218	475	245.387	NE	2588	216.535	1923	175.25	NE
yabI	71351	72115	765	+	b0065	Y	N	NE	NE	1202	655.049	828	489.634	NE	12163	1169.32	10116	1055.29	NE
thiQ	72229	72927	699	-	b0066	Y	N	NE	NE	751	447.913	622	403.283	NE	2973	312.803	2731	312.366	NE
thiP	72911	74521	1611	-	b0067	Y	N	NE	NE	3603	932.394	3490	981.104	NE	20149	919.838	19567	970.368	NE
thiB	74497	75480	984	-	b0068	Y	N	NE	NE	408	172.861	354	163.255	NE	1603	119.81	1474	119.917	NE
sgrR	75644	77299	1656	-	b0069	Y	N	NE	NE	1619	407.584	1545	422.644	NE	5577	247.682	4994	241	NE
sgrS	77367	77593	227	+	b4577	N	N	NE	NE	7	12.8559	7	14.098	NE	95	30.7788	95	33.7526	NE
sgrT	77388	77519	132	+	b4662	Y	N	NE	NE	3	9.47498	3	10.4225	NE	44	24.515	39	23.9021	NE
setA	77621	78799	1179	+	b0070	Y	N	NE	NE	202	71.428	198	76.2197	NE	2168	135.238	2142	145.46	NE
leuD	78848	79453	606	-	b0071	Y	N	NE	NE	164	112.824	161	120.288	NE	5	0.606807	5	0.659006	E
leuC	79464	80864	1401	-	b0072	Y	N	NE	NE	608	180.924	594	192.116	NE	187	9.8165	21	1.19817	E
leuB	80867	81958	1092	-	b0073	Y	N	NE	NE	316	120.641	293	121.665	NE	15	1.01023	14	1.02553	E
leuA	81958	83529	1572	-	b0074	Y	N	NE	NE	1038	275.281	958	275.821	NE	213	9.96507	148	7.51703	NE
leuL	83622	83708	87	-	b0075	Y	N	NE	NE	1371	6569.75	1366	7208.66	NE	3169	2678.9	3169	2950.18	NE
leuO	84368	85312	945	+	b0076	Y	N	NE	NE	119	52.4984	118	56.61	NE	627	48.7965	625	52.8949	NE
ilvI	85630	87354	1725	+	b0077	Y	N	NE	NE	687	166.035	558	146.4	NE	1341	57.1733	1216	56.2812	NE
ilvH	87357	87848	492	+	b0078	Y	N	NE	NE	61	51.6887	54	49.8065	NE	163	24.3655	131	21.315	NE
cra	88028	89032	1005	+	b0080	Y	N	NE	NE	1035	429.344	927	417.8	NE	2589	189.461	2365	188.037	NE
mraZ	89634	90092	459	+	b0081	Y	N	NE	NE	34	30.8814	32	31.5385	NE	6060	970.987	6054	1052.58	NE
rsmH	90094	91035	942	+	b0082	Y	N	NE	E	154	68.1554	149	71.7297	NE	1466	114.455	1439	122.207	NE
ftsL	91032	91397	366	+	b0083	Y	N	E	E	1	1.13907	1	1.23343	E	22	4.42074	22	4.78695	NE
ftsI	91413	93179	1767	+	b0084	Y	N	E	E	6	1.41562	4	1.02495	E	35	1.45675	35	1.5821	E
murE	93166	94653	1488	+	b0085	Y	N	E	E	7	1.96122	7	2.13325	E	25	1.23564	21	1.12898	E
murF	94650	96008	1359	+	b0086	Y	N	E	NE	8	2.45415	2	0.666505	E	152	8.22579	38	2.23398	NE
mraY	96002	97084	1083	+	b0087	Y	N	E	NE	9	3.46453	4	1.67598	E	53	3.59916	48	3.5479	NE
murD	97087	98403	1317	+	b0088	Y	N	E	E	7	2.21586	6	2.06215	E	221	12.3413	15	0.90946	E
ftsW	98403	99647	1245	+	b0089	Y	N	E	E	11	3.68344	10	3.64104	NE	67	3.95785	35	2.2481	NE
murG	99644	100711	1068	+	b0090	Y	N	E	E	5	1.95177	5	2.11839	E	10	0.688624	10	0.747409	E
murC	100765	102240	1476	+	b0091	Y	N	E	E	1	0.282452	1	0.307448	E	28	1.39516	28	1.51863	E
ddlB	102233	103153	921	+	b0092	Y	N	NE	E	81	36.6654	80	39.2838	NE	641	51.1861	641	55.5269	NE
ftsQ	103155	103985	831	+	b0093	Y	N	E	E	4	2.00673	4	2.18558	E	29	2.56655	28	2.6989	NE
ftsA	103982	105244	1263	+	b0094	Y	N	E	E	2	0.660172	2	0.716937	E	9	0.524074	9	0.569136	E
ftsZ	105305	106456	1152	+	b0095	Y	N	E	E	2	0.723783	2	0.786602	E	19	1.21298	18	1.24888	E
lpxC	106557	107474	918	+	b0096	Y	N	E	NE	27	12.2617	13	6.40625	NE	66	5.28755	30	2.60798	NE
secM	107705	108217	513	+	b0097	Y	N	E	E	30	24.3801	29	25.5604	NE	57	8.17167	57	8.86272	NE
secA	108279	110984	2706	+	b0098	Y	N	E	E	24	3.69755	15	2.51144	NE	194	5.27263	57	1.68356	E
mutT	111044	111433	390	+	b0099	Y	N	NE	NE	99	105.828	63	73.3649	NE	1933	364.519	1306	268.296	NE
yacG	111649	111846	198	-	b0101	Y	N	NE	NE	7	14.7389	7	16.0346	NE	72	26.7436	72	29.0947	NE
zapD	111856	112599	744	-	b0102	Y	N	NE	NE	448	251.036	430	262.086	NE	2154	212.925	2101	225.904	NE
coaE	112599	113219	621	-	b0103	Y	N	E	E	47	31.5527	6	4.36543	NE	76	9.00068	26	3.33712	NE
guaC	113444	114487	1044	+	b0104	Y	N	NE	NE	828	330.644	820	356.101	NE	3091	217.747	3056	234.118	NE
hofC	114522	115724	1203	-	b0106	Y	N	NE	NE	883	306.003	831	312.957	NE	3718	227.299	3653	242.692	NE
hofB	115714	117099	1386	-	b0107	Y	N	NE	NE	468	140.771	338	110.606	NE	2442	129.579	2151	124.172	NE
ppdD	117109	117549	441	-	b0108	Y	N	NE	NE	488	461.33	440	452.927	NE	4510	752.127	4473	812.264	NE
nadC	117752	118645	894	-	b0109	Y	N	NE	NE	193	90.0017	171	86.7271	NE	212	17.4402	204	18.2521	NE
ampD	118733	119284	552	+	b0110	Y	N	NE	NE	189	142.743	182	149.361	NE	462	61.554	446	64.5691	NE
ampE	119281	120135	855	+	b0111	Y	N	NE	NE	235	114.586	224	118.66	NE	811	69.7603	763	71.3022	NE
aroP	120178	121551	1374	-	b0112	Y	N	NE	NE	1211	367.441	1200	395.165	NE	35314	1890.23	35149	2041.89	NE
pdhR	122092	122856	765	+	b0113	Y	N	NE	NE	146	79.565	146	86.3365	NE	278	26.7262	278	29.0007	NE
aceE	123017	125680	2664	+	b0114	Y	N	NE	NE	745	116.588	735	124.968	NE	55	1.51838	51	1.52969	E
aceF	125695	127587	1893	+	b0115	Y	N	NE	E	86	18.9399	83	19.8751	NE	11	0.427362	10	0.42243	E
lpd	127912	129336	1425	+	b0116	Y	N	NE	E	14	4.09585	3	0.952549	E	24	1.23865	21	1.17627	E
yacH	129407	131260	1854	-	b0117	Y	N	NE	NE	744	167.299	696	170.083	NE	5580	221.349	5526	238.224	NE
acnB	131615	134212	2598	+	b0118	Y	N	NE	NE	685	109.921	632	110.243	NE	49	1.38711	48	1.47706	E
yacL	134388	134750	363	+	b0119	Y	N	NE	NE	137	157.342	136	169.249	NE	1623	328.825	1621	355.87	NE
speD	134788	135582	795	-	b0120	Y	N	NE	NE	103	54.0133	90	51.3282	NE	578	53.4705	551	55.4355	NE
speE	135598	136464	867	-	b0121	Y	N	NE	NE	77	37.0256	56	29.2194	NE	1101	93.3946	1067	98.2135	NE
yacC	136570	136917	348	-	b0122	Y	N	NE	E	6	7.18791	6	7.81685	NE	69	14.5822	39	8.9633	NE
cueO	137083	138633	1551	+	b0123	Y	N	NE	NE	979	263.149	777	227.001	NE	6095	289.012	5575	287.326	NE
gcd	138835	141225	2391	-	b0124	Y	N	NE	NE	1717	299.379	1665	315.66	NE	12903	396.885	11052	369.632	NE
hpt	141431	141967	537	+	b0125	Y	N	NE	NE	57	44.2518	57	48.2013	NE	1409	192.97	1407	209.894	NE
can	142008	142670	663	-	b0126	Y	N	E	E	3	1.88642	3	2.04697	E	10	1.10928	10	1.20368	E
yadG	142779	143705	927	+	b0127	Y	N	NE	NE	558	250.949	545	266.992	NE	1671	132.571	1531	132.312	NE
yadH	143702	144472	771	+	b0128	Y	N	NE	NE	589	318.487	548	321.323	NE	681	64.96	592	61.2358	NE
yadI	144577	145017	441	+	b0129	Y	N	NE	E	12	11.3442	11	11.3232	NE	32	5.3366	32	5.81097	NE
yadE	145081	146310	1230	+	b0130	Y	N	NE	NE	82	27.7933	73	26.9324	NE	781	46.6981	752	48.9432	NE
panD	146314	146694	381	-	b0131	Y	N	NE	NE	104	113.799	100	119.455	NE	17	3.28154	14	2.95023	NE
yadD	146968	147870	903	+	b0132	Y	N	NE	NE	292	134.811	284	142.478	NE	1290	105.064	1281	113.371	NE
panC	147944	148795	852	-	b0133	Y	N	NE	NE	252	123.308	244	129.749	NE	42	3.62546	31	2.90803	NE
panB	148807	149601	795	-	b0134	Y	N	NE	NE	413	216.578	399	227.555	NE	17	1.57266	17	1.71035	E
yadC	149715	150953	1239	-	b0135	Y	N	NE	NE	38	12.7862	33	12.0787	NE	356	21.1316	341	22.0183	NE
yadK	151003	151599	597	-	b0136	Y	N	NE	NE	16	11.1732	16	12.1501	NE	208	25.6237	205	27.4622	NE
yadL	151626	152231	606	-	b0137	Y	N	NE	NE	7	4.81566	7	5.22991	NE	243	29.4908	234	30.8415	NE
yadM	152243	152812	570	-	b0138	Y	N	NE	NE	3	2.1942	3	2.37775	NE	31	3.99982	30	4.19458	NE
htrE	152829	155426	2598	-	b0139	Y	N	NE	NE	280	44.9314	275	47.9695	NE	2116	59.9004	2105	64.775	NE
yadV	155461	156201	741	-	b0140	Y	N	NE	NE	86	48.385	85	52.0358	NE	1811	179.744	1805	194.932	NE
yadN	156299	156883	585	-	b0141	Y	N	NE	NE	127	90.5063	127	98.5962	NE	229011	28790.8	229011	31364.3	NE
folK	157253	157732	480	-	b0142	Y	N	E	E	34	29.5303	9	8.52748	NE	9	1.37897	8	1.33718	E
pcnB	157729	159126	1398	-	b0143	Y	N	NE	NE	799	238.271	641	207.801	NE	3502	184.231	2846	162.76	NE
gluQ	159186	160112	927	-	b0144	Y	N	NE	NE	400	179.892	400	195.957	NE	1769	140.346	1764	152.448	NE
dksA	160149	160604	456	-	b0145	Y	N	NE	NE	34	31.0846	33	32.7563	NE	4	0.645132	4	0.700429	E
sfsA	160782	161486	705	-	b0146	Y	N	NE	NE	182	107.625	142	91.2167	NE	754	78.6567	692	78.4178	NE
ligT	161501	162031	531	-	b0147	Y	N	NE	NE	371	291.28	334	285.922	NE	1735	240.303	1575	237.851	NE
hrpB	162105	164534	2430	+	b0148	Y	N	NE	NE	3206	550.032	2971	554.435	NE	10087	305.288	9765	321.471	NE
mrcB	164730	167264	2535	+	b0149	Y	N	NE	NE	1114	183.205	1086	194.231	NE	7974	231.34	7716	243.446	NE
fhuA	167484	169727	2244	+	b0150	Y	N	NE	NE	2463	457.586	2209	446.187	NE	251211	8233.21	242867	8653.91	NE
fhuC	169778	170575	798	+	b0151	Y	N	NE	NE	541	282.634	529	300.463	NE	4048	373.071	3939	394.678	NE
fhuD	170575	171465	891	+	b0152	Y	N	NE	NE	283	132.416	250	127.259	NE	1913	157.903	1421	127.604	NE
fhuB	171462	173444	1983	+	b0153	Y	N	NE	NE	3417	718.378	3336	762.904	NE	27041	1002.89	26355	1063.24	NE
hemL	173602	174882	1281	-	b0154	Y	N	E	E	15	4.88172	12	4.25046	NE	68	3.90403	65	4.06154	NE
clcA	175107	176528	1422	+	b0155	Y	N	NE	NE	2738	802.721	2631	837.299	NE	34480	1783.29	27238	1529.18	NE
erpA	176610	176954	345	+	b0156	Y	N	E	NE	8	9.66722	1	1.31514	E	47	10.0192	0	0	E
yadS	177001	177624	624	-	b0157	Y	N	NE	NE	378	252.545	367	265.628	NE	4730	557.481	4623	590.276	NE
btuF	177662	178462	801	-	b0158	Y	N	NE	NE	189	98.3694	179	101.255	NE	2402	220.543	2322	231.712	NE
mtn	178455	179153	699	-	b0159	Y	N	NE	E	61	36.3817	56	36.3085	NE	80	8.41717	49	5.60452	NE
dgt	179237	180754	1518	+	b0160	Y	N	NE	NE	1607	441.342	1532	456.859	NE	3302	159.977	3129	164.608	NE
degP	180884	182308	1425	+	b0161	Y	N	NE	NE	776	227.027	715	227.024	NE	3759	194.004	3607	202.039	NE
cdaR	182463	183620	1158	+	b0162	Y	N	NE	NE	716	257.772	693	271.023	NE	5485	348.355	5314	366.621	NE
yaeH	183709	184095	387	-	b0163	Y	N	NE	NE	420	452.448	248	291.242	NE	1222	232.227	1091	226.022	NE
yaeI	184257	185069	813	-	b0164	Y	N	NE	NE	279	143.069	274	152.51	NE	1760	159.212	1708	167.71	NE
dapD	185123	185947	825	-	b0166	Y	N	E	E	6	3.03199	4	2.19132	E	40	3.56582	38	3.67242	NE
glnD	185978	188650	2673	-	b0167	Y	N	NE	E	340	53.0287	303	51.3289	NE	1184	32.5766	1091	32.6037	NE
map	188712	189506	795	-	b0168	Y	N	E	E	1	0.524401	1	0.570313	E	4	0.370038	4	0.402435	E
tff	189712	189847	136	+	b4414	N	N	NE	NE	0	0	0	0	E	0	0	0	0	E
rpsB	189874	190599	726	+	b0169	Y	N	E	E	1	0.574241	1	0.625974	E	14	1.41822	14	1.54599	E
tsf	190857	191708	852	+	b0170	Y	N	E	E	2	0.978636	2	1.06352	E	14	1.20849	9	0.844267	E
pyrH	191855	192580	726	+	b0171	Y	N	E	E	30	17.2272	5	3.12987	NE	26	2.63384	26	2.87113	NE
frr	192872	193429	558	+	b0172	Y	N	E	E	0	0	0	0	E	6	0.790807	6	0.858502	E
dxr	193521	194717	1197	+	b0173	Y	N	E	E	2	0.696573	1	0.378655	E	55	3.37926	54	3.60711	NE
ispU	194903	195664	762	+	b0174	Y	N	E	E	0	0	0	0	E	9	0.868642	9	0.942885	E
cdsA	195677	196534	858	+	b0175	Y	N	E	E	3	1.45769	2	1.05544	E	23	1.97149	23	2.14118	E
rseP	196546	197898	1353	+	b0176	Y	N	E	NE	0	0	0	0	E	13	0.706641	12	0.708868	E
bamA	197928	200360	2433	+	b0177	Y	N	E	E	3	0.514055	3	0.559096	E	25	0.755703	21	0.690409	E
skp	200482	200967	486	+	b0178	Y	N	NE	NE	39	33.4549	34	31.7815	NE	119	18.0079	119	19.623	NE
lpxD	200971	201996	1026	+	b0179	Y	N	E	NE	8	3.25067	5	2.21284	NE	9	0.645132	7	0.546513	E
fabZ	202101	202556	456	+	b0180	Y	N	E	E	0	0	0	0	E	2	0.322566	2	0.350214	E
lpxA	202560	203348	789	+	b0181	Y	N	E	E	1	0.528389	1	0.575033	E	7	0.652491	7	0.71009	E
lpxB	203348	204496	1149	+	b0182	Y	N	E	E	15	5.44254	2	0.788834	E	30	1.92024	21	1.46116	E
rnhB	204493	205089	597	+	b0183	Y	N	NE	E	104	72.6256	104	78.9754	NE	986	121.466	983	131.684	NE
dnaE	205126	208608	3483	+	b0184	Y	N	E	E	12	1.43634	10	1.30159	E	55	1.16135	46	1.05622	E
accA	208621	209580	960	+	b0185	Y	N	E	E	22	9.55393	7	3.30124	NE	45	3.44742	20	1.66391	E
ldcC	209679	211820	2142	+	b0186	Y	N	NE	NE	615	119.698	605	128.032	NE	3270	112.275	3248	121.256	NE
yaeR	211877	212266	390	+	b0187	Y	N	NE	NE	70	74.828	60	69.8713	NE	116	21.8749	99	20.3379	NE
tilS	212331	213629	1299	+	b0188	Y	N	E	E	33	10.591	9	3.13982	NE	54	3.0573	35	2.15404	E
rof	213678	213932	255	-	b0189	Y	N	NE	NE	135	220.711	93	164.986	NE	369	106.424	280	87.6281	NE
yaeP	213925	214125	201	-	b4406	Y	N	NE	NE	45	93.3356	43	96.9008	NE	286	104.646	237	94.2172	NE
yaeQ	214291	214836	546	+	b0190	Y	N	NE	NE	186	142.021	170	141.181	NE	774	104.256	734	107.534	NE
arfB	214833	215255	423	+	b0191	Y	N	NE	NE	576	567.692	561	598.159	NE	2345	407.714	1877	353.054	NE
nlpE	215269	215979	711	+	b0192	Y	N	NE	NE	116	68.0173	94	59.8298	NE	804	83.1648	804	90.2751	NE
yaeF	216179	217003	825	-	b0193	Y	N	NE	NE	1052	531.609	970	531.395	NE	1620	144.416	1537	148.54	NE
proS	217057	218775	1719	-	b0194	Y	N	E	E	9	2.18272	6	1.58016	E	34	1.45464	30	1.39378	E
tsaA	218887	219594	708	-	b0195	Y	N	NE	NE	482	283.821	475	303.722	NE	2087	216.792	2080	234.622	NE
rcsF	219591	219995	405	-	b0196	Y	N	NE	NE	561	577.482	519	580.082	NE	2710	492.116	2684	529.209	NE
metQ	220113	220928	816	-	b0197	Y	N	NE	NE	39	19.9253	32	17.7404	NE	221	19.9184	208	20.3422	NE
metI	220968	221621	654	-	b0198	Y	N	NE	NE	133	84.7822	131	90.7205	NE	290	32.6117	258	31.5193	NE
metN	221614	222645	1032	-	b0199	Y	N	NE	NE	1079	435.886	1040	457.357	NE	7447	530.707	6661	516.755	NE
gmhB	222833	223408	576	+	b0200	Y	N	NE	NE	169	122.319	169	133.439	NE	6	0.766094	6	0.835739	E
rrsH	223771	225312	1542	+	b0201	N	N	NE	NE	1877	507.47	1873	550.671	NE	7236	345.118	7194	373.119	NE
ileV	225381	225457	77	+	b0202	N	N	NE	NE	23	124.528	23	138.966	NE	348	332.385	340	362.396	NE
alaV	225500	225575	76	+	b0203	N	N	NE	NE	0	0	0	0	E	6	5.80619	0	0	E
rrlH	225759	228662	2904	+	b0204	N	N	NE	NE	86	12.3462	85	13.2621	NE	2388	60.4771	2376	65.3978	NE
rrfH	228756	228875	120	+	b0205	N	N	NE	NE	9	31.2674	9	33.5008	NE	40	24.515	40	26.2661	NE
aspU	228928	229004	77	+	b0206	N	N	NE	NE	1	5.41427	1	6.04201	NE	29	27.6988	29	30.9102	NE
dkgB	229167	229970	804	+	b0207	Y	N	NE	NE	52	26.9636	52	29.2956	NE	799	73.0877	798	79.3094	NE
yafC	229967	230881	915	-	b0208	Y	N	NE	NE	49	22.3257	48	23.738	NE	715	57.4696	711	62.0291	NE
yafD	231122	231922	801	+	b0209	Y	N	NE	NE	148	77.03	145	82.0222	NE	1084	99.5291	1084	108.172	NE
yafE	231926	232549	624	+	b0210	Y	N	NE	E	137	91.5307	128	92.6442	NE	330	38.894	322	41.1137	NE
mltD	232597	233955	1359	-	b0211	Y	N	NE	NE	330	101.234	327	108.974	NE	2887	156.236	2864	168.372	NE
gloB	234027	234782	756	-	b0212	Y	N	NE	NE	21	11.5805	18	10.7819	NE	48	4.66953	42	4.43806	NE
yafS	234816	235538	723	+	b0213	Y	N	NE	NE	55	31.7143	53	33.1269	NE	614	62.4573	605	66.7088	NE
rnhA	235535	236002	468	-	b0214	Y	N	NE	E	49	43.6497	48	46.3221	NE	812	127.604	796	135.514	NE
dnaQ	236067	236798	732	+	b0215	Y	N	NE	E	6	3.4172	6	3.72231	NE	15	1.50707	2	0.218884	E
aspV	236931	237007	77	+	b0216	N	N	NE	NE	2	10.8285	2	12.084	NE	3	2.86539	3	3.19761	NE
yafT	237335	238120	786	+	b0217	Y	N	NE	NE	2	1.06081	2	1.15484	E	65	6.08197	43	4.38011	NE
ykfM	238257	238736	480	-	b4586	Y	N	NE	NE	0	0	0	0	E	0	0	0	0	E
yafU	238746	239102	357	-	b0218	Y	Y	NE	NE	1	1.16778	1	1.26717	E	10	2.06009	10	2.23541	NE
yafF	239106	239378	273	+	b4503	Y	Y	NE	NE	4	6.10841	4	6.59129	NE	101	27.209	101	29.3599	NE
yafV	239419	240189	771	-	b0219	Y	N	NE	NE	1576	852.182	1565	917.647	NE	1991	189.92	1979	204.706	NE
ivy	240343	240816	474	+	b0220	Y	N	NE	NE	20	17.5907	11	10.4701	NE	19	2.94801	18	3.0224	NE
fadE	240859	243303	2445	-	b0221	Y	N	NE	NE	1274	217.231	1262	233.938	NE	6238	187.638	5890	192.61	NE
gmhA	243543	244121	579	+	b0222	Y	N	NE	NE	84	60.4827	84	65.9501	NE	10	1.27021	9	1.24653	E
yafJ	244327	245094	768	+	b0223	Y	N	NE	NE	79	42.8841	79	46.5184	NE	311	29.7819	308	31.9942	NE
yafK	245065	245805	741	-	b0224	Y	N	NE	NE	114	64.1383	109	66.7283	NE	1883	186.89	1245	134.455	NE
yafQ	245961	246239	279	-	b0225	Y	N	NE	NE	7	10.4598	7	11.4443	NE	670	176.614	669	192.948	NE
dinJ	246242	246502	261	-	b0226	Y	N	NE	NE	16	25.557	16	27.6779	NE	86	24.2332	85	25.9391	NE
yafL	246712	247461	750	+	b0227	Y	N	NE	NE	1009	560.868	931	562.511	NE	3902	382.63	3707	395.118	NE
rayT	247637	248134	498	+	b0228	Y	N	NE	NE	69	57.7631	63	57.3464	NE	235	34.705	229	36.7725	NE
lfhA	248358	250070	1713	-	b0229	Y	Y	NE	NE	1538	374.309	1491	394.164	NE	6389	274.302	6242	291.102	NE
lafU	250072	250827	756	+	b0230	Y	Y	NE	NE	106	58.4541	100	59.8993	NE	2066	200.984	2057	217.359	NE
dinB	250898	251953	1056	+	b0231	Y	N	NE	NE	168	66.3248	162	69.4832	NE	225	15.6701	203	15.3597	NE
yafN	252005	252298	294	+	b0232	Y	N	NE	NE	2	2.83605	2	3.08814	NE	35	8.75536	17	4.63061	NE
yafO	252301	252699	399	+	b0233	Y	N	NE	NE	65	67.9159	64	72.7017	NE	191	35.2058	191	38.2755	NE
yafP	252709	253161	453	+	b0234	Y	N	NE	NE	25	23.0077	25	24.9939	NE	114	18.508	114	20.1058	NE
ykfJ	253479	253685	207	+	b0235	Y	Y	NE	NE	1	2.014	1	2.18272	E	3	1.06587	3	1.15516	E
prfH	253702	254202	501	+	b0236	Y	Y	NE	NE	82	68.235	77	69.6339	NE	2157	316.64	2148	342.678	NE
pepD	254259	255716	1458	-	b0237	Y	N	NE	NE	989	282.794	971	301.646	NE	18772	946.905	18713	1025.52	NE
gpt	255977	256435	459	+	b0238	Y	N	NE	NE	101	91.7359	97	95.6009	NE	376	60.246	375	65.1995	NE
frsA	256527	257771	1245	+	b0239	Y	N	NE	NE	134	44.871	130	47.3335	NE	1294	76.4396	1274	81.8309	NE
crl	257829	259006	1178	+	b0240	Y	Y	NE	NE	407	144.039	395	152.195	NE	3817	238.303	3809	258.903	NE
phoE	259045	260100	1056	-	b0241	Y	N	NE	NE	150	59.2186	149	63.9073	NE	937	65.2573	912	69.0052	NE
proB	260388	261491	1104	+	b0242	Y	N	NE	NE	649	245.079	526	215.835	NE	34	2.26497	30	2.17161	E
proA	261503	262756	1254	+	b0243	Y	N	NE	NE	411	136.639	387	139.809	NE	60	3.5189	53	3.37772	NE
thrW	262871	262946	76	+	b0244	N	N	NE	NE	0	0	0	0	E	0	0	0	0	E
ykfN	263150	263212	63	-	b4626	Y	Y	NE	NE	1	6.61744	1	7.06608	NE	0	0	0	0	E
ykfI	263328	263669	342	-	b0245	Y	N	NE	E	34	41.4461	28	37.1757	NE	206	44.2991	158	37.0067	NE
yafW	263690	264007	318	-	b0246	Y	N	NE	NE	366	479.827	361	511.906	NE	1431	330.953	1362	340.709	NE
ykfH	264026	264247	222	-	b4504	Y	N	NE	NE	94	176.525	92	186.188	NE	414	137.152	382	136.38	NE
ykfG	264256	264732	477	-	b0247	Y	N	NE	NE	191	166.934	169	161.226	NE	672	103.611	537	90.3746	NE
yafX	264748	265206	459	-	b0248	Y	N	NE	NE	56	50.8635	54	53.2211	NE	58	9.29327	58	10.0842	NE
ykfF	265304	265543	240	-	b0249	Y	N	NE	NE	53	92.0652	52	98.5397	NE	56	17.1605	56	18.7206	NE
ykfB	265620	266087	468	-	b0250	Y	N	NE	NE	184	163.909	166	160.197	NE	1450	227.864	1441	245.32	NE
yafY	266110	266553	444	-	b0251	Y	N	NE	NE	209	196.243	206	210.493	NE	1012	167.63	978	176.292	NE
ykfL	266553	266774	222	-	b4627	Y	Y	NE	NE	37	69.4832	37	74.8799	NE	188	62.2814	187	66.7618	NE
ykfK	266776	266967	192	-	b4628	Y	Y	NE	NE	27	58.6264	23	54.4811	NE	53	20.3015	47	19.6399	NE
yafZ	267184	268005	822	-	b0252	Y	N	NE	NE	153	77.598	146	80.2998	NE	1157	103.518	1154	111.967	NE
ykfA	268097	268960	864	-	b0253	Y	N	NE	NE	177	85.4064	170	89.0362	NE	757	64.437	747	69.0178	NE
perR	269289	270182	894	-	b0254	Y	N	NE	NE	51	23.7828	51	25.866	NE	2670	219.648	2663	238.261	NE
insN	270278	272189	1912	+	b4587	Y	Y	NE	NE	644	140.42	424	100.435	NE	4213	162.053	2921	122.06	NE
insI1	270603	271754	1152	+	b0256	Y	N	NE	NE	17	6.15215	16	6.29281	NE	85	5.4265	78	5.4118	NE
eyeA	272580	272654	75	+	b4690	N	N	NE	NE	68	377.988	35	217.783	NE	236	231.422	188	206.365	NE
ykfC	272847	273954	1108	+	b0258	Y	Y	NE	NE	735	276.553	716	292.647	NE	1566	103.945	1554	112.048	NE
insH1	274101	275117	1017	-	b0259	Y	N	NE	NE	783	320.975	742	330.138	NE	7320	529.351	5621	441.192	NE
mmuP	275325	276728	1404	+	b0260	Y	N	NE	NE	666	197.76	636	205.223	NE	11886	622.618	11551	657.522	NE
mmuM	276715	277647	933	+	b0261	Y	N	NE	NE	910	406.622	903	439.276	NE	4045	318.853	3847	330.137	NE
afuC	277756	278802	1047	-	b0262	Y	N	NE	NE	1514	602.851	1514	655.436	NE	3049	214.173	3030	231.403	NE
afuB	278814	279161	348	-	b0263	Y	Y	NE	NE	13	15.5738	13	16.9365	NE	171	36.1385	159	36.5427	NE
insB1	279178	279681	504	-	b0264	Y	N	NE	NE	262	216.721	262	235.404	NE	3683	537.433	3682	583.605	NE
insA	279600	279875	276	-	b0265	Y	N	NE	E	62	93.6512	28	46.3221	NE	295	78.6079	79	23.0558	NE
insI1	279931	280104	174	+	b4708	Y	Y	NE	NE	0	0	0	0	E	24	10.1441	24	10.8956	NE
insX	280114	280362	249	-	b4505	Y	Y	NE	NE	3	5.02288	2	3.64104	NE	160	47.2579	104	33.4004	NE
yagB	280427	280735	309	-	b0266	Y	Y	NE	NE	59	79.6021	59	86.3054	NE	523	124.479	523	134.962	NE
yagA	280829	281983	1155	-	b0267	Y	N	NE	NE	444	160.262	428	167.858	NE	2219	141.296	2051	141.901	NE
yagE	282278	283186	909	+	b0268	Y	N	NE	NE	285	130.711	259	129.005	NE	678	54.8554	668	58.6954	NE
yagF	283201	285168	1968	+	b0269	Y	N	NE	NE	799	169.259	757	174.168	NE	776	28.9995	699	28.3708	NE
yagG	285395	286777	1383	+	b0270	Y	N	NE	E	823	248.09	786	257.815	NE	4184	222.496	4076	235.853	NE
yagH	286789	288399	1611	+	b0271	Y	N	NE	E	987	255.419	935	262.846	NE	3150	143.803	3113	154.38	NE
yagI	288404	289162	759	-	b0272	Y	N	NE	NE	881	483.91	865	515.905	NE	3112	301.544	3104	326.586	NE
argF	289301	290305	1005	-	b0273	Y	N	NE	NE	1165	483.271	1137	512.448	NE	2307	168.824	2249	178.814	NE
ykgS	290429	290633	205	+	b4688	Y	Y	NE	NE	37	75.2452	37	81.6151	NE	116	41.6157	116	45.1388	NE
insB1	290649	291152	504	-	b0274	Y	N	NE	NE	281	232.438	280	251.577	NE	3593	524.3	3591	569.182	NE
insA	291071	291346	276	-	b0275	Y	N	NE	NE	76	114.798	34	56.2483	NE	291	77.542	115	33.5622	NE
yagJ	291404	292231	828	+	b0276	Y	Y	NE	NE	454	228.59	448	245.751	NE	2742	243.551	2742	265.343	NE
yagK	292322	292948	627	-	b0277	Y	N	NE	NE	2	1.32982	2	1.45008	E	150	17.5945	148	18.9299	NE
yagL	293220	293918	699	-	b0278	Y	N	NE	NE	0	0	0	0	E	87	9.15367	85	9.72213	NE
yagM	293945	294799	855	-	b0279	Y	N	NE	NE	1	0.487601	1	0.529732	E	30	2.58053	24	2.2428	NE
yagN	295139	295579	441	-	b0280	Y	N	NE	NE	5	4.72675	5	5.1469	NE	144	24.0147	134	24.3334	NE
intF	295696	297096	1401	-	b0281	Y	N	NE	NE	38	11.3078	37	11.9668	NE	404	21.2078	403	22.9935	NE
ptwF	297206	297254	49	+	b4629	N	Y	NE	NE	0	0	0	0	E	0	0	0	0	E
yagP	297381	297719	339	-	b4694	Y	Y	NE	NE	16	19.6766	15	20.1077	NE	104	22.5625	95	22.4655	NE
ykgT	297714	297791	78	-	b4695	Y	Y	NE	NE	24	128.277	22	131.025	NE	450	424.298	430	451.777	NE
paoD	297770	298726	957	-	b0283	Y	N	NE	NE	278	121.105	247	116.883	NE	2109	162.076	1752	146.255	NE
paoC	298736	300934	2199	-	b0284	Y	N	NE	NE	410	77.7301	322	66.3576	NE	1308	43.7458	1103	40.0989	NE
paoB	300931	301887	957	-	b0285	Y	N	NE	E	1785	777.601	1698	803.512	NE	5431	417.37	5267	439.684	NE
paoA	301884	302573	690	-	b0286	Y	N	NE	NE	87	52.5655	82	53.9207	NE	439	46.7917	424	49.1847	NE
yagU	302991	303605	615	+	b0287	Y	N	NE	NE	178	120.663	174	127.937	NE	741	88.6128	712	92.3528	NE
ykgJ	303853	304182	330	-	b0288	Y	N	NE	NE	61	77.0631	53	73.1644	NE	681	151.77	572	139.297	NE
ecpE	304495	305205	711	-	b0289	Y	N	NE	E	233	136.621	225	143.21	NE	1135	117.403	1021	114.64	NE
ecpD	305174	306817	1644	-	b0290	Y	N	NE	NE	478	121.215	460	126.834	NE	7508	335.874	7387	359.31	NE
ecpC	306807	309332	2526	-	b0291	Y	N	NE	NE	909	150.024	837	150.278	NE	18977	552.519	18684	591.781	NE
ecpB	309358	310026	669	-	b0292	Y	N	NE	NE	132	82.2581	124	83.7852	NE	894	98.2799	708	84.392	NE
ecpA	310084	310671	588	-	b0293	Y	N	NE	NE	340	241.064	327	252.455	NE	632	79.0484	606	82.5339	NE
ecpR	310746	311336	591	-	b0294	Y	N	NE	NE	7	4.93789	7	5.37439	NE	13	1.61774	13	1.76075	E
ykgL	312112	312339	228	+	b0295	Y	N	NE	NE	12	21.942	12	24.0519	NE	193	62.2552	193	68.2413	NE
ykgO	312374	312514	141	-	b4506	Y	N	NE	NE	2	5.91346	2	6.46355	NE	43	22.4286	21	11.9724	NE
ykgM	312514	312777	264	-	b0296	Y	N	NE	NE	5	7.89581	5	8.54301	NE	132	36.7725	76	22.9075	NE
ykgR	313141	313242	102	-	b4671	Y	N	NE	NE	0	0	0	0	E	0	0	0	0	E
ykgP	313716	313805	90	-	b4630	Y	Y	NE	NE	0	0	0	0	E	3	2.4515	3	2.69067	NE
eaeH	314357	315228	872	+	b0297	Y	Y	NE	NE	454	217.055	423	219.339	NE	3402	286.927	3148	287.96	NE
insE1	315291	315590	300	+	b0298	Y	N	NE	E	25	34.7416	24	36.2521	NE	459	112.524	455	121.243	NE
insF1	315587	316453	867	+	b0299	Y	N	NE	NE	643	309.188	631	329.241	NE	915	77.6167	859	79.0678	NE
ykgA	316486	317169	684	-	b0300	Y	Y	NE	NE	81	49.3696	22	14.6047	NE	125	13.4402	48	5.62128	NE
ykgQ	317439	317567	129	+	b4631	Y	Y	NE	NE	0	0	0	0	E	0	0	0	0	E
rclC	317726	318319	594	-	b0301	Y	N	NE	NE	111	77.9054	111	84.7542	NE	4584	567.56	4583	617.32	NE
rclB	318331	318567	237	-	b0303	Y	N	NE	NE	0	0	0	0	E	0	0	0	0	E
rclA	318676	320001	1326	-	b0304	Y	N	NE	NE	126	39.6148	126	43.1275	NE	2307	127.955	2305	139.18	NE
rclR	320227	321081	855	+	b0305	Y	N	NE	NE	412	200.892	412	218.249	NE	2727	234.57	2715	253.716	NE
ykgE	321608	322327	720	+	b0306	Y	N	NE	NE	59	34.1625	58	36.4159	NE	1439	146.988	1436	159.052	NE
ykgF	322338	323765	1428	+	b0307	Y	N	NE	NE	119	34.7416	119	37.8132	NE	2217	114.18	2216	124.219	NE
ykgG	323758	324453	696	+	b0308	Y	N	NE	NE	75	44.9245	75	48.8553	NE	2434	257.196	2434	279.701	NE
ykgH	324696	325364	669	-	b0310	Y	N	NE	NE	2	1.24633	2	1.35137	E	10	1.09933	10	1.19198	E
betA	325577	327247	1671	-	b0311	Y	N	NE	NE	868	216.558	859	232.694	NE	2456	108.095	2454	117.271	NE
betB	327261	328733	1473	-	b0312	Y	N	NE	NE	1466	414.918	1132	347.774	NE	8221	410.464	7706	417.64	NE
betI	328747	329334	588	-	b0313	Y	N	NE	NE	220	155.983	201	155.179	NE	833	104.189	793	108.002	NE
betT	329463	331496	2034	+	b0314	Y	N	NE	NE	835	171.146	818	182.365	NE	7440	269.014	7091	278.881	NE
yahA	332371	333459	1089	+	b0315	Y	N	NE	NE	248	94.9412	247	102.871	NE	3654	246.771	3650	268.171	NE
yahB	333501	334433	933	-	b0316	Y	N	NE	NE	42	18.7672	42	20.4315	NE	538	42.4086	516	44.2815	NE
yahC	334525	335022	498	-	b0317	Y	N	NE	NE	145	121.386	145	131.988	NE	1451	214.285	1445	232.036	NE
yahD	335280	335885	606	+	b0318	Y	N	NE	NE	468	321.962	465	347.416	NE	2233	271	2233	294.312	NE
yahE	335925	336788	864	+	b0319	Y	N	NE	NE	115	55.49	113	59.1829	NE	676	57.5422	657	60.7024	NE
yahF	336778	338325	1548	+	b0320	Y	N	NE	E	269	72.4456	261	76.4119	NE	1836	87.2278	1778	91.828	NE
yahG	338325	339743	1419	+	b0321	Y	N	NE	NE	483	141.904	452	144.176	NE	3693	191.404	3653	205.555	NE
yahI	340165	341115	951	+	b0323	Y	N	NE	NE	479	209.984	471	224.411	NE	2789	215.686	2738	230.133	NE
yahJ	341125	342507	1383	+	b0324	Y	N	NE	NE	1437	433.177	1376	451.34	NE	3819	203.086	3757	217.395	NE
yahK	342884	343933	1050	+	b0325	Y	N	NE	NE	732	290.638	729	314.616	NE	4169	292.009	4168	317.325	NE
yahL	344176	344991	816	+	b0326	Y	N	NE	NE	5	2.55453	5	2.77193	NE	30	2.70386	30	2.93398	NE
yahM	345404	345649	246	+	b0327	Y	N	NE	NE	20	33.8942	20	36.8937	NE	26	7.77305	26	8.46093	NE
yahN	345666	346337	672	-	b0328	Y	N	NE	NE	2657	1648.36	2640	1775.18	NE	43821	4795.86	43767	5191.69	NE
yahO	346484	346759	276	+	b0329	Y	N	NE	NE	22	33.2311	22	36.3959	NE	78	20.7845	76	22.1802	NE
prpR	346857	348443	1587	-	b0330	Y	N	NE	NE	596	156.567	591	168.874	NE	1502	69.6059	1495	75.3597	NE
prpB	348682	349572	891	+	b0331	Y	N	NE	NE	773	361.687	724	368.541	NE	1091	90.0535	908	81.5371	NE
prpC	350012	351181	1170	+	b0333	Y	N	NE	NE	622	221.633	609	235.521	NE	3323	208.88	3271	223.159	NE
prpD	351215	352666	1452	+	b0334	Y	N	NE	NE	928	266.448	928	289.582	NE	2934	148.61	2929	161.238	NE
prpE	352706	354592	1887	+	b0335	Y	N	NE	NE	4910	1084.78	4839	1162.75	NE	19084	743.791	18958	803.612	NE
codB	354922	356181	1260	+	b0336	Y	N	NE	NE	683	225.986	653	234.685	NE	4679	273.109	4627	293.356	NE
codA	356171	357454	1284	+	b0337	Y	N	NE	NE	1413	458.784	1381	487.913	NE	59979	3435.48	59637	3716.95	NE
cynR	357791	358690	900	-	b0338	Y	N	NE	NE	439	203.354	433	218.016	NE	2552	208.541	2499	221.967	NE
cynT	358799	359458	660	+	b0339	Y	N	NE	NE	367	231.821	363	248.905	NE	1686	187.874	1663	201.16	NE
cynS	359489	359959	471	+	b0340	Y	N	NE	E	91	80.5473	90	86.2549	NE	555	86.6613	526	88.9303	NE
cynX	359992	361146	1155	+	b0341	Y	N	NE	NE	5785	2088.1	5489	2152.74	NE	14580	928.387	13631	943.078	NE
lacA	361249	361860	612	-	b0342	Y	N	NE	NE	413	281.339	159	117.53	NE	1694	203.571	910	118.663	NE
lacY	361926	363179	1254	-	b0343	Y	N	NE	NE	1296	430.862	1160	419.066	NE	16017	939.371	15525	989.417	NE
lacZ	363231	366305	3075	-	b0344	Y	N	NE	NE	1872	253.8	1812	267.216	NE	16056	384.013	15433	401.493	NE
lacI	366428	367510	1083	-	b0345	Y	N	NE	NE	919	353.767	898	376.257	NE	7801	529.755	7620	563.229	NE
mhpR	367587	368420	834	-	b0346	Y	N	NE	NE	931	465.387	925	503.435	NE	2129	187.743	2095	201.145	NE
mhpA	368611	370275	1665	+	b0347	Y	N	NE	NE	2978	745.661	2395	651.32	NE	10291	454.566	9679	464.346	NE
mhpB	370277	371221	945	+	b0348	Y	N	NE	NE	2946	1299.67	2584	1239.66	NE	6542	509.134	5905	499.751	NE
mhpC	371239	372105	867	+	b0349	Y	N	NE	NE	82	39.4299	78	40.6985	NE	630	53.441	533	49.0607	NE
mhpD	372115	372924	810	+	b0350	Y	N	NE	NE	358	184.259	342	191.125	NE	5266	478.134	1762	173.708	NE
mhpF	372921	373871	951	+	b0351	Y	N	NE	NE	564	247.246	536	255.38	NE	1319	102.004	1257	105.653	NE
mhpE	373868	374881	1014	+	b0352	Y	N	NE	NE	912	374.962	879	392.349	NE	2343	169.937	1965	154.728	NE
mhpT	375459	376670	1212	+	b0353	Y	N	NE	NE	3704	1274.09	3597	1343.71	NE	20091	1219.14	18783	1237.81	NE
yaiL	376772	377311	540	+	b0354	Y	N	NE	NE	392	302.638	380	319.398	NE	1446	196.937	1444	214.111	NE
frmB	377535	378368	834	-	b0355	Y	N	NE	NE	3227	1613.11	3215	1749.78	NE	9951	877.514	9935	953.877	NE
frmA	378462	379571	1110	-	b0356	Y	N	NE	NE	765	287.322	752	306.759	NE	2252	149.21	2228	160.331	NE
frmR	379606	379881	276	-	b0357	Y	N	NE	E	51	77.0357	49	81.0637	NE	266	70.8804	264	77.0472	NE
yaiO	380069	380842	774	-	b0358	Y	N	NE	NE	124	66.79	124	72.4026	NE	1388	131.887	1385	142.661	NE
yaiX	380844	382872	2029	-	b4579	Y	Y	NE	NE	252	51.7785	246	54.9904	NE	1737	62.9609	1671	65.8948	NE
insC1	381351	381716	366	+	b0360	Y	N	NE	NE	28	31.8939	28	34.536	NE	307	61.6894	307	66.7998	NE
insD1	381674	382579	906	+	b0361	Y	N	NE	NE	202	92.951	201	100.476	NE	1249	101.388	1166	102.822	NE
yaiP	382739	383935	1197	-	b0363	Y	N	NE	NE	1483	516.509	1481	560.788	NE	9801	602.185	9790	653.956	NE
yaiS	384059	384616	558	-	b0364	Y	N	NE	E	28	20.9197	28	22.7104	NE	13	1.71341	13	1.86009	E
tauA	385232	386194	963	+	b0365	Y	N	NE	NE	1169	506.08	1088	511.371	NE	7943	606.613	7230	599.471	NE
tauB	386207	386974	768	+	b0366	Y	N	NE	NE	971	527.095	871	512.88	NE	6634	635.284	6213	645.389	NE
tauC	386971	387798	828	+	b0367	Y	N	NE	NE	2951	1485.83	2798	1534.85	NE	11597	1030.07	10999	1064.37	NE
tauD	387795	388646	852	+	b0368	Y	N	NE	NE	1666	815.204	1255	667.357	NE	4555	393.19	3924	368.1	NE
hemB	388753	389727	975	-	b0369	Y	N	E	E	107	45.752	4	1.86324	E	42	3.16809	6	0.493039	E
yaiT	390251	394418	4168	+	b4580	Y	Y	NE	NE	1146	114.627	1137	123.57	NE	13981	246.697	13784	264.271	NE
insF1	391739	392605	867	-	b0372	Y	N	NE	NE	708	340.443	695	362.634	NE	877	74.3933	808	74.3735	NE
insE1	392602	392901	300	-	b0373	Y	N	NE	NE	11	15.2863	10	15.105	NE	408	100.021	408	108.719	NE
yaiV	394506	395129	624	+	b0375	Y	N	NE	NE	26	17.3708	21	15.1994	NE	201	23.69	191	24.3873	NE
ampH	395130	396287	1158	-	b0376	Y	N	NE	NE	997	358.936	974	380.919	NE	4224	268.268	4172	287.833	NE
sbmA	396639	397859	1221	+	b0377	Y	N	NE	NE	184	62.8251	173	64.1098	NE	1068	64.3293	1038	67.8576	NE
yaiW	397872	398966	1095	+	b0378	Y	N	NE	NE	1312	499.517	1293	535.303	NE	3383	227.217	3315	242.107	NE
yaiY	399025	399333	309	-	b0379	Y	N	NE	E	29	39.1264	16	23.4049	NE	2406	572.652	1898	489.784	NE
yaiZ	399593	399805	213	+	b0380	Y	N	NE	NE	82	160.496	82	173.532	NE	1971	680.551	1937	723.131	NE
ddlA	399829	400923	1095	-	b0381	Y	N	NE	NE	472	179.704	460	190.44	NE	9382	630.137	9354	683.158	NE
iraP	401386	401646	261	+	b0382	Y	N	NE	NE	25	39.9328	24	41.5169	NE	271	76.3629	263	80.2587	NE
phoA	401747	403162	1416	+	b0383	Y	N	NE	NE	797	234.653	775	247.774	NE	2685	139.455	2461	138.799	NE
psiF	403281	403601	321	+	b0384	Y	N	NE	NE	83	107.796	77	108.085	NE	466	106.766	463	114.651	NE
yaiC	403703	404818	1116	+	b0385	Y	N	NE	NE	942	351.899	939	380.806	NE	5917	389.934	5915	423.17	NE
proC	404835	405644	810	-	b0386	Y	N	NE	E	2132	1097.32	2132	1191.46	NE	16	1.45274	16	1.57737	E
yaiI	405764	406222	459	+	b0387	Y	N	NE	NE	205	186.197	192	189.231	NE	643	103.027	636	110.578	NE
aroL	406405	406929	525	+	b0388	Y	N	NE	NE	233	185.024	227	195.126	NE	315	44.127	285	43.2172	NE
yaiA	406979	407170	192	+	b0389	Y	N	NE	NE	111	241.02	109	258.193	NE	590	225.998	590	246.543	NE
aroM	407428	408105	678	+	b0390	Y	N	NE	NE	146	89.7747	141	94.506	NE	2118	229.747	2107	249.131	NE
yaiE	408177	408461	285	+	b0391	Y	N	NE	NE	148	216.495	143	228.416	NE	256	66.0615	250	70.4454	NE
ykiA	408609	408950	342	+	b0392	Y	Y	NE	NE	130	158.47	129	171.274	NE	2852	613.305	2845	666.355	NE
rdgC	409108	410019	912	-	b0393	Y	N	NE	NE	233	106.51	229	113.655	NE	1862	150.154	1806	158.122	NE
mak	410144	411052	909	+	b0394	Y	N	NE	NE	483	221.521	432	215.174	NE	2189	177.107	1967	172.835	NE
araJ	411297	412481	1185	-	b0396	Y	N	NE	NE	396	139.318	355	135.904	NE	6849	425.072	6554	442.621	NE
sbcC	412607	415753	3147	-	b0397	Y	N	NE	NE	1721	227.99	1675	241.211	NE	7702	179.995	7508	190.734	NE
sbcD	415750	416952	1203	-	b0398	Y	N	NE	NE	2524	874.691	2490	937.74	NE	8217	502.344	8123	539.662	NE
phoB	417142	417831	690	+	b0399	Y	N	NE	NE	206	124.465	202	132.829	NE	1482	157.962	1471	170.638	NE
phoR	417889	419184	1296	+	b0400	Y	N	NE	NE	377	121.274	340	118.914	NE	1464	83.0787	1445	89.1548	NE
brnQ	419591	420910	1320	+	b0401	Y	N	NE	NE	1163	367.313	1136	389.471	NE	10104	562.954	9700	586.667	NE
proY	420986	422359	1374	+	b0402	Y	N	NE	NE	1384	419.933	1376	453.122	NE	6818	364.942	6621	384.63	NE
malZ	422518	424332	1815	+	b0403	Y	N	NE	NE	2042	469.04	2025	505.219	NE	13391	542.612	13375	588.668	NE
acpH	424337	424918	582	-	b0404	Y	N	NE	NE	47	33.6671	47	36.6934	NE	945	119.416	943	129.874	NE
queA	425011	426081	1071	+	b0405	Y	N	NE	NE	273	106.268	235	99.2616	NE	2159	148.257	1587	118.253	NE
tgt	426137	427264	1128	+	b0406	Y	N	NE	NE	195	72.0703	192	77.2631	NE	587	38.2721	586	41.5998	NE
yajC	427287	427619	333	+	b0407	Y	N	NE	NE	0	0	0	0	E	2	0.441712	2	0.482263	E
secD	427647	429494	1848	+	b0408	Y	N	E	E	6	1.35357	5	1.22617	E	40	1.59188	17	0.73545	E
secF	429505	430476	972	+	b0409	Y	N	E	E	3	1.28673	1	0.465289	E	29	2.19424	15	1.23122	E
yajD	430605	430952	348	+	b0410	Y	N	NE	NE	1	1.19799	1	1.30281	E	10	2.11336	10	2.29828	NE
tsx	431129	432013	885	-	b0411	Y	N	NE	NE	100	47.1072	97	49.7407	NE	1509	125.401	596	53.9149	NE
yajI	432312	432851	540	-	b0412	Y	N	NE	NE	104	80.2916	80	67.2418	NE	2952	402.046	2908	431.187	NE
nrdR	433002	433451	450	+	b0413	Y	N	NE	NE	42	38.9106	34	34.2381	NE	122	19.9389	59	10.4811	NE
ribD	433455	434558	1104	+	b0414	Y	N	E	E	8	3.02101	7	2.87234	NE	20	1.33234	16	1.15819	E
ribE	434647	435117	471	+	b0415	Y	N	E	E	1	0.885136	1	0.958388	E	26	4.05981	26	4.3958	NE
nusB	435137	435556	420	+	b0416	Y	N	E	E	71	70.4758	70	75.2137	NE	31	5.42832	13	2.46414	NE
thiL	435634	436611	978	+	b0417	Y	N	E	E	110	46.8905	79	36.676	NE	27	2.03038	27	2.21126	NE
pgpA	436589	437107	519	+	b0418	Y	N	NE	E	73	58.639	68	59.184	NE	1020	144.539	937	143.866	NE
yajO	437161	438135	975	-	b0419	Y	N	NE	NE	296	126.566	217	101.081	NE	2770	208.943	1146	94.1705	NE
dxs	438315	440177	1863	-	b0420	Y	N	E	E	11	2.46156	1	0.24309	E	115	4.53982	24	1.0292	E
ispA	440202	441101	900	-	b0421	Y	N	E	E	6	2.77933	3	1.5105	E	21	1.71605	17	1.50998	E
xseB	441101	441343	243	-	b0422	Y	N	NE	NE	34	58.3315	33	61.6936	NE	77	23.3044	72	23.7455	NE
thiI	441549	442997	1449	+	b0423	Y	N	NE	NE	266	76.5322	264	82.5666	NE	2545	129.173	2545	140.414	NE
yajL	443051	443641	591	-	b0424	Y	N	NE	NE	688	485.324	627	481.392	NE	2160	268.794	2145	290.523	NE
panE	443604	444515	912	-	b0425	Y	N	NE	NE	394	180.108	248	123.084	NE	552	44.5141	117	10.2438	NE
yajQ	444683	445174	492	+	b0426	Y	N	NE	NE	14	11.863	12	11.0681	NE	199	29.7469	198	32.2166	NE
yajR	445302	446666	1365	-	b0427	Y	N	NE	NE	1337	408.347	1326	439.784	NE	12479	672.358	12422	726.791	NE
cyoE	446815	447705	891	-	b0428	Y	N	NE	NE	407	190.435	405	206.159	NE	11689	964.835	11636	1044.9	NE
cyoD	447717	448046	330	-	b0429	Y	N	NE	E	24	30.3199	19	26.2287	NE	297	66.1905	290	70.6227	NE
cyoC	448046	448660	615	-	b0430	Y	N	NE	NE	103	69.8221	102	74.9977	NE	997	119.227	995	129.061	NE
cyoB	448650	450641	1992	-	b0431	Y	N	NE	NE	1164	243.61	1158	263.52	NE	9069	334.829	9043	363.028	NE
cyoA	450663	451610	948	-	b0432	Y	N	NE	NE	356	156.557	351	167.811	NE	2288	177.501	2237	188.67	NE
ampG	452070	453545	1476	-	b0433	Y	N	NE	NE	2321	655.571	2279	700.673	NE	17185	856.281	16765	909.279	NE
yajG	453589	454167	579	-	b0434	Y	N	NE	NE	87	62.6428	87	68.3055	NE	1395	177.194	1393	192.935	NE
bolA	454472	454789	318	+	b0435	Y	N	NE	NE	58	76.0382	51	72.3192	NE	688	159.116	653	163.35	NE
tig	455133	456431	1299	+	b0436	Y	N	NE	NE	436	139.929	426	148.618	NE	1261	71.3936	1248	76.8069	NE
clpP	456677	457300	624	+	b0437	Y	N	NE	NE	249	166.359	249	180.222	NE	630	74.2522	627	80.0568	NE
clpX	457426	458700	1275	+	b0438	Y	N	NE	NE	385	125.887	383	136.355	NE	502	28.9566	501	31.4655	NE
lon	458888	461242	2355	+	b0439	Y	N	NE	NE	263	46.5581	256	49.2506	NE	432	13.4911	411	13.9488	NE
hupB	461451	461723	273	+	b0440	Y	N	NE	NE	347	529.904	335	552.02	NE	1392	374.999	1353	393.306	NE
ppiD	461915	463786	1872	+	b0441	Y	N	NE	NE	815	181.502	799	193.215	NE	14292	561.488	14060	599.793	NE
ybaV	463937	464308	372	+	b0442	Y	N	NE	E	694	777.763	692	838.645	NE	1857	367.132	1780	380.553	NE
fadM	464402	464800	399	+	b0443	Y	N	NE	NE	68	71.0504	68	77.2456	NE	1926	355.007	1926	385.961	NE
queC	464852	465547	696	-	b0444	Y	N	NE	NE	235	140.763	231	150.474	NE	3367	355.785	3342	384.043	NE
ybaE	465612	467312	1701	-	b0445	Y	N	NE	NE	657	161.024	625	166.493	NE	5837	252.371	5509	258.888	NE
cof	467412	468230	819	+	b0446	Y	N	NE	NE	49	24.9427	45	24.8483	NE	534	47.9524	232	22.5993	NE
ybaO	468383	468841	459	+	b0447	Y	N	NE	NE	97	88.1028	94	92.6442	NE	711	113.923	701	121.88	NE
mdlA	468871	470643	1773	+	b0448	Y	N	NE	NE	997	234.432	986	251.722	NE	8655	359.014	8378	377.318	NE
mdlB	470636	472417	1782	+	b0449	Y	N	NE	NE	2904	679.391	2865	729.191	NE	9710	400.742	8763	393.452	NE
glnK	472598	472936	339	+	b0450	Y	N	NE	NE	2	2.45958	1	1.34051	E	58	12.5829	58	13.7158	NE
amtB	472966	474252	1287	+	b0451	Y	N	NE	NE	1173	379.971	1165	410.556	NE	3684	210.521	3634	225.919	NE
tesB	474301	475161	861	-	b0452	Y	N	NE	NE	197	95.388	186	97.7846	NE	787	67.2241	403	37.3753	NE
ybaY	475379	475951	573	+	b0453	Y	N	NE	NE	458	333.228	280	220.665	NE	6556	841.468	5836	811.359	NE
ybaZ	475982	476371	390	-	b0454	Y	N	NE	NE	254	271.519	175	203.791	NE	482	90.8941	478	98.197	NE
ffs	476448	476561	114	+	b0455	N	N	E	NE	0	0	0	0	E	18	11.6124	17	11.795	NE
ybaA	476672	477025	354	+	b0456	Y	N	NE	E	159	187.251	152	194.382	NE	1266	263.017	1218	274.779	NE
ylaB	477067	478617	1551	-	b0457	Y	N	NE	NE	2494	670.371	2444	714.016	NE	13815	655.077	11834	609.903	NE
ylaC	478781	479251	471	-	b0458	Y	N	NE	NE	52	46.0271	48	46.0026	NE	322	50.2792	319	53.933	NE
maa	479367	479918	552	-	b0459	Y	N	NE	NE	49	37.0073	49	40.2127	NE	232	30.9102	231	33.4427	NE
hha	480090	480308	219	-	b0460	Y	N	NE	NE	2	3.8073	2	4.10738	NE	60	20.1493	49	17.7522	NE
tomB	480334	480708	375	-	b0461	Y	N	NE	NE	2	2.22346	0	0	E	38	7.45256	30	6.43251	NE
acrB	481254	484403	3150	-	b0462	Y	N	NE	NE	2163	286.271	2117	304.546	NE	19155	447.224	18631	472.815	NE
acrA	484426	485619	1194	-	b0463	Y	N	NE	NE	421	146.997	400	151.876	NE	2023	124.608	1805	120.901	NE
acrR	485761	486408	648	+	b0464	Y	N	NE	NE	33	21.231	31	21.6843	NE	405	45.9656	402	49.6059	NE
mscK	486536	489898	3363	+	b0465	Y	N	NE	NE	2179	270.123	2138	287.99	NE	10683	233.625	10645	252.952	NE
ybaM	490110	490271	162	-	b0466	Y	N	NE	NE	218	561.012	52	144.525	NE	251	113.949	29	14.2187	NE
priC	490285	490812	528	-	b0467	Y	N	NE	E	544	429.532	488	420.344	NE	4249	591.843	4058	616.623	NE
ybaN	490882	491259	378	+	b0468	Y	N	NE	E	287	316.534	287	345.809	NE	1409	274.14	1409	299.494	NE
apt	491412	491963	552	+	b0469	Y	N	NE	E	95	71.7489	84	68.936	NE	333	44.3668	295	42.7082	NE
dnaX	492092	494023	1932	+	b0470	Y	N	E	E	10	2.15786	8	1.87792	E	49	1.86527	31	1.28373	E
ybaB	494076	494405	330	+	b0471	Y	N	NE	NE	42	53.0599	42	57.9793	NE	731	162.913	729	177.531	NE
recR	494405	495010	606	+	b0472	Y	N	NE	NE	275	189.187	199	148.679	NE	1567	190.173	1453	191.507	NE
htpG	495120	496994	1875	+	b0473	Y	N	NE	NE	209	46.4703	193	46.6985	NE	788	30.9085	762	32.5254	NE
adk	497175	497819	645	+	b0474	Y	N	E	E	1	0.646355	1	0.703034	E	10	1.14023	10	1.24022	E
hemH	498055	499017	963	+	b0475	Y	N	E	E	9	3.89625	3	1.41003	E	27	2.06201	25	2.07286	E
aes	499014	499973	960	-	b0476	Y	N	NE	NE	195	84.6826	191	90.0766	NE	1975	151.304	1965	163.48	NE
gsk	500125	501429	1305	+	b0477	Y	N	NE	NE	449	143.439	400	138.851	NE	5382	303.31	4985	305.264	NE
ybaL	501562	503238	1677	-	b0478	Y	N	NE	NE	3131	778.36	3055	826.493	NE	21521	943.806	20819	993.598	NE
fsr	503476	504696	1221	-	b0479	Y	N	NE	NE	2306	787.362	2256	836.021	NE	14005	843.569	13842	904.898	NE
ushA	504914	506566	1653	+	b0480	Y	N	NE	NE	658	165.953	518	141.981	NE	793	35.282	537	25.9656	NE
ybaK	506603	507082	480	-	b0481	Y	N	NE	NE	19	16.5022	17	16.1075	NE	82	12.5639	78	13.0375	NE
chiX	507204	507287	84	+	b4585	N	N	NE	NE	4	19.8523	4	21.942	NE	3	2.62661	3	2.90309	NE
ybaP	507286	508080	795	-	b0482	Y	N	NE	E	316	165.711	311	177.367	NE	600	55.5057	591	59.4598	NE
ybaQ	508218	508559	342	+	b0483	Y	N	NE	E	10	12.19	9	11.9493	NE	16	3.4407	16	3.74752	NE
copA	508875	511379	2505	-	b0484	Y	N	NE	NE	7041	1171.81	6966	1259.92	NE	42764	1255.52	42508	1356.29	NE
glsA	511641	512573	933	+	b0485	Y	N	NE	NE	766	342.277	717	348.794	NE	7952	626.828	7545	647.488	NE
ybaT	512576	513868	1293	+	b0486	Y	N	NE	NE	1271	409.806	1229	430.924	NE	8477	482.166	8132	503.001	NE
cueR	513993	514400	408	+	b0487	Y	N	NE	NE	522	533.385	461	511.145	NE	2391	430.996	2357	461.026	NE
ybbJ	514401	514859	459	-	b0488	Y	N	NE	NE	895	812.907	787	775.649	NE	6004	962.014	4999	869.153	NE
qmcA	514856	515773	918	-	b0489	Y	N	NE	NE	297	134.879	266	131.082	NE	3018	241.785	2775	241.238	NE
fetA	515919	516596	678	+	b0490	Y	N	NE	NE	346	212.754	345	231.238	NE	1814	196.771	1811	214.132	NE
fetB	516583	517362	780	+	b0491	Y	N	NE	NE	86	45.9658	80	46.5809	NE	432	40.7326	428	43.9627	NE
ybbN	517425	518279	855	-	b0492	Y	N	NE	NE	486	236.974	449	237.85	NE	4427	380.8	4302	402.021	NE
ybbO	518340	519149	810	-	b0493	Y	N	NE	NE	77	39.6311	69	38.5604	NE	860	78.0849	834	82.2206	NE
tesA	519139	519765	627	-	b0494	Y	N	NE	NE	437	290.566	421	305.243	NE	3695	433.411	3638	465.316	NE
ybbA	519733	520419	687	+	b0495	Y	N	NE	NE	646	392.018	496	327.705	NE	1592	170.428	1358	158.279	NE
ybbP	520416	522830	2415	+	b0496	Y	N	NE	NE	6357	1097.4	6246	1171.37	NE	37736	1149.19	35239	1165.84	NE
rhsD	523261	527541	4281	+	b0497	Y	N	NE	NE	3919	381.646	3827	405.251	NE	8325	143.019	8047	150.322	NE
ybbC	527581	527949	369	+	b0498	Y	N	NE	E	0	0	0	0	E	1	0.199309	1	0.215675	E
rhsH	527952	528659	708	+	b0499	Y	Y	NE	NE	36	21.1982	36	23.019	NE	496	51.5231	495	55.8356	NE
ybbD	528640	529130	491	+	b0501	Y	Y	NE	NE	0	0	0	0	E	2	0.299572	2	0.326142	E
ylbI	529500	529592	93	+	b4632	Y	Y	NE	NE	53	237.588	53	259.949	NE	251	198.493	251	217.174	NE
ylbG	529595	530016	422	-	b0502	Y	Y	NE	NE	222	219.316	217	231.967	NE	1012	176.369	1012	190.84	NE
mnmH	530132	531226	1095	-	b0503	Y	N	NE	NE	862	328.189	778	322.093	NE	4934	331.389	4831	352.826	NE
allS	531295	532221	927	-	b0504	Y	N	NE	NE	442	198.78	441	216.043	NE	2583	204.926	2581	223.055	NE
allA	532451	532933	483	+	b0505	Y	N	NE	E	47	40.5678	44	41.4076	NE	124	18.8811	123	20.42	NE
allR	533011	533826	816	+	b0506	Y	N	NE	NE	97	49.5578	86	47.6773	NE	1828	164.755	1806	176.625	NE
gcl	533916	535697	1782	+	b0507	Y	N	NE	NE	768	179.674	757	192.669	NE	29593	1221.33	29575	1327.9	NE
hyi	535710	536486	777	+	b0508	Y	N	NE	NE	31	16.633	24	14.0331	NE	390	36.9145	375	38.6808	NE
glxR	536586	537464	879	+	b0509	Y	N	NE	NE	223	105.766	223	115.203	NE	848	70.9513	844	76.917	NE
ybbW	537633	539087	1455	+	b0511	Y	N	NE	NE	144	41.2601	144	44.8345	NE	2534	128.085	2532	139.071	NE
allB	539147	540508	1362	+	b0512	Y	N	NE	NE	93	28.4667	92	30.5859	NE	481	25.973	478	28.0339	NE
ybbY	540565	541866	1302	+	b0513	Y	N	NE	NE	1098	351.578	1087	378.271	NE	8995	508.093	8921	547.659	NE
glxK	541888	543033	1146	+	b0514	Y	N	NE	NE	1212	440.909	1204	476.23	NE	3467	222.496	3442	240.173	NE
allE	543261	544046	786	-	b0515	Y	N	NE	NE	498	264.142	497	286.979	NE	7301	683.145	7257	739.219	NE
allC	544057	545292	1236	-	b0516	Y	N	NE	NE	7411	2499.71	7407	2718.28	NE	20945	1246.28	20919	1354.3	NE
allD	545314	546363	1050	-	b0517	Y	N	NE	NE	134	53.2042	134	57.8307	NE	819	57.3651	815	62.0489	NE
fdrA	546680	548347	1668	+	b0518	Y	N	NE	NE	1164	290.929	1163	315.66	NE	5429	239.374	5424	259.706	NE
ylbE	548357	549616	1260	+	b4572	Y	N	NE	NE	3109	1028.68	3008	1081.06	NE	11378	664.123	11027	699.122	NE
ylbF	549627	550442	816	+	b0520	Y	N	NE	E	1469	750.52	1372	760.619	NE	11816	1064.96	7540	737.406	NE
ybcF	550439	551332	894	+	b0521	Y	N	NE	E	1517	707.422	1276	647.157	NE	4493	369.617	4109	367.636	NE
purK	551527	552594	1068	-	b0522	Y	N	NE	NE	658	256.853	547	231.752	NE	55	3.78743	29	2.16749	E
purE	552591	553100	510	-	b0523	Y	N	NE	NE	855	698.919	823	730.017	NE	17	2.4515	17	2.66014	NE
lpxH	553218	553940	723	-	b0524	Y	N	E	E	9	5.18961	0	0	E	151	15.36	7	0.771837	E
ppiB	553943	554437	495	-	b0525	Y	N	NE	E	2	1.68444	2	1.83252	E	13	1.93149	13	2.10129	E
cysS	554611	555996	1386	+	b0526	Y	N	E	E	1	0.300793	1	0.327236	E	19	1.00819	19	1.09683	E
ybcI	556032	556553	522	-	b0527	Y	N	NE	NE	99	79.067	91	78.7091	NE	2170	305.733	2168	330.8	NE
ybcJ	556661	556873	213	-	b0528	Y	N	NE	NE	23	45.0173	23	48.6735	NE	153	52.8281	153	57.1187	NE
folD	556875	557741	867	-	b0529	Y	N	E	NE	13	6.25108	13	6.78309	NE	19	1.61171	19	1.74888	E
sfmA	558212	558754	543	+	b0530	Y	N	NE	NE	81	62.1893	80	66.8375	NE	286	38.7364	283	41.7099	NE
sfmC	558974	559666	693	+	b0531	Y	N	NE	NE	27	16.2428	27	17.6708	NE	389	41.2829	389	44.9121	NE
sfmD	559697	562300	2604	+	b0532	Y	N	NE	NE	1100	176.109	1096	190.702	NE	8255	233.147	8220	252.312	NE
sfmH	562336	563319	984	+	b0533	Y	N	NE	NE	23	9.74459	18	8.30108	NE	373	27.8784	268	21.8032	NE
sfmF	563330	563845	516	+	b0534	Y	N	NE	NE	227	183.403	189	165.533	NE	2105	300.024	1775	274.249	NE
sfmZ	563848	564480	633	-	b0535	Y	N	NE	NE	14	9.22051	14	10.0458	NE	163	18.9381	159	20.1268	NE
argU	564723	564799	77	+	b0536	N	N	E	NE	0	0	0	0	E	0	0	0	0	E
intD	564815	565978	1164	-	b0537	Y	N	NE	NE	49	17.5499	48	18.6671	NE	800	50.5464	799	54.8157	NE
xisD	565858	566079	222	-	b4633	Y	Y	NE	NE	10	18.7792	10	20.2378	NE	28	9.27595	28	9.99641	NE
exoD	566098	566376	279	-	b0539	Y	Y	NE	NE	9	13.4484	8	13.0792	NE	67	17.6614	67	19.3236	NE
peaD	566376	566687	312	+	b4508	Y	Y	NE	NE	96	128.277	96	138.966	NE	240	56.5731	227	57.9678	NE
renD	566684	568247	1564	+	b0542	Y	Y	NE	NE	926	246.834	910	263.457	NE	3292	154.802	3274	167.213	NE
insE1	566842	567141	300	+	b0540	Y	N	NE	E	30	41.6899	28	42.2941	NE	387	94.8731	382	101.791	NE
insF1	567138	568004	867	+	b0541	Y	N	NE	NE	633	304.379	622	324.545	NE	942	79.9071	883	81.2769	NE
emrE	568315	568647	333	+	b0543	Y	N	NE	NE	211	264.161	211	288.412	NE	2096	462.914	2096	505.411	NE
ybcK	568902	570428	1527	+	b0544	Y	N	NE	NE	0	0	0	0	E	3	0.144489	2	0.10484	E
ybcL	570893	571444	552	+	b0545	Y	N	NE	NE	4	3.02101	4	3.28267	NE	185	24.6482	120	17.3728	NE
ybcM	571454	572251	798	+	b0546	Y	N	NE	NE	1	0.52243	1	0.567982	E	74	6.81997	3	0.300593	E
ylcH	572368	572469	102	+	b4588	Y	N	NE	NE	0	0	0	0	E	22	15.8627	22	17.2127	NE
ybcN	572466	572921	456	+	b0547	Y	N	NE	E	19	17.3708	19	18.8597	NE	310	49.9977	304	53.2326	NE
ninE	572921	573091	171	+	b0548	Y	N	NE	NE	28	68.2641	27	70.7942	NE	78	33.5469	78	36.0787	NE
ybcO	573084	573374	291	+	b0549	Y	N	NE	E	31	44.4119	28	43.7197	NE	158	39.9317	124	34.1557	NE
rusA	573371	573733	363	+	b0550	Y	N	NE	E	225	258.408	220	273.784	NE	957	193.891	929	203.95	NE
ylcG	573730	573870	141	+	b4509	Y	N	NE	NE	15	44.3509	8	25.8542	NE	99	51.638	94	53.591	NE
quuD	573956	574339	384	+	b0551	Y	N	NE	NE	6	6.51405	6	7.10623	NE	54	10.3423	54	11.2825	NE
nmpC	574529	576825	2297	-	b0553	Y	Y	NE	NE	763	138.482	762	150.344	NE	14326	458.688	14315	498.248	NE
insH1	574737	575753	1017	-	b0552	Y	N	NE	NE	664	272.194	659	293.209	NE	5396	390.215	5337	418.901	NE
essD	577398	577613	216	+	b0554	Y	N	NE	NE	15	28.9513	15	31.2674	NE	248	84.4406	247	90.8281	NE
rrrD	577613	578110	498	+	b0555	Y	N	NE	NE	138	115.526	105	95.5773	NE	7706	1138.03	7575	1216.38	NE
rzpD	578107	578568	462	+	b0556	Y	N	NE	NE	281	253.568	157	153.646	NE	3832	610.01	3119	538.467	NE
rzoD	578327	578509	183	+	b4510	Y	N	NE	NE	48	109.351	44	109.842	NE	793	318.695	574	252.784	NE
borD	578600	578893	294	-	b0557	Y	N	NE	NE	99	140.384	95	146.687	NE	1487	371.978	1484	404.225	NE
ybcV	579184	579594	411	-	b0558	Y	N	NE	E	0	0	0	0	E	0	0	0	0	E
ybcW	579880	580086	207	+	b0559	Y	N	NE	NE	13	26.1821	13	28.3753	NE	68	24.1597	67	25.7985	NE
ylcI	580251	580445	195	-	b4589	Y	N	NE	NE	0	0	0	0	E	0	0	0	0	E
nohD	580834	581379	546	+	b0560	Y	N	NE	NE	102	77.8822	100	83.0476	NE	1606	216.325	1604	234.993	NE
aaaD	581354	581662	309	+	b4634	Y	Y	NE	NE	96	129.522	92	134.578	NE	225	53.5522	224	57.8038	NE
tfaD	581660	582097	438	+	b0561	Y	Y	NE	NE	15	14.2774	11	11.4077	NE	110	18.4702	91	16.6483	NE
ybcY	582152	582806	655	-	b0562	Y	Y	NE	NE	6	3.81892	6	4.14825	NE	127	14.2599	127	15.4896	NE
tfaX	582953	583135	183	+	b0563	Y	Y	NE	NE	7	15.947	5	12.482	NE	75	30.1414	58	25.5426	NE
appY	583681	584430	750	+	b0564	Y	N	NE	E	0	0	0	0	E	2	0.19612	1	0.106587	E
ompT	584680	585633	954	-	b0565	Y	N	NE	NE	1352	590.825	1349	640.543	NE	6116	471.49	6078	509.119	NE
pauD	586057	586101	45	+	b4635	N	Y	NE	NE	2	18.5288	2	20.3365	NE	5	8.17167	5	8.96891	NE
envY	586147	586908	762	-	b0566	Y	N	NE	NE	2429	1328.93	2418	1435.99	NE	4587	442.718	4547	476.366	NE
ybcH	587091	587981	891	-	b0567	Y	N	NE	NE	687	321.447	683	347.67	NE	3808	314.32	3798	341.055	NE
nfrA	587982	590954	2973	-	b0568	Y	N	NE	NE	1737	243.577	1532	233.354	NE	9913	245.224	9003	241.917	NE
nfrB	590941	593178	2238	-	b0569	Y	N	NE	NE	2236	416.526	2123	430.066	NE	7536	247.648	6740	240.862	NE
cusS	593328	594770	1443	-	b0570	Y	N	NE	NE	182	52.5818	171	53.7225	NE	876	44.6469	832	46.1111	NE
cusR	594760	595443	684	-	b0571	Y	N	NE	NE	159	96.9107	154	102.233	NE	649	69.7818	433	50.7086	NE
cusC	595600	596973	1374	+	b0572	Y	N	NE	NE	820	248.804	794	261.467	NE	6157	329.561	5785	336.065	NE
cusF	597131	597463	333	+	b0573	Y	N	NE	NE	240	300.468	240	328.052	NE	987	217.985	977	235.585	NE
cusB	597479	598702	1224	+	b0574	Y	N	NE	NE	167	56.8808	150	55.4387	NE	1096	65.8541	1006	65.5907	NE
cusA	598714	601857	3144	+	b0575	Y	N	NE	NE	2202	291.988	2173	313.251	NE	9570	223.863	9529	242.327	NE
pheP	601959	603335	1377	+	b0576	Y	N	NE	NE	283	85.6807	278	91.6189	NE	3290	175.718	3217	187.031	NE
ybdG	603416	604663	1248	-	b0577	Y	N	NE	NE	1470	491.059	1456	528.75	NE	8055	474.684	8026	514.175	NE
nfsB	604771	605424	654	-	b0578	Y	N	NE	NE	825	525.905	804	556.789	NE	3883	436.66	3870	472.79	NE
ybdF	605518	605886	369	-	b0579	Y	N	NE	NE	103	116.37	95	116.145	NE	655	130.547	640	138.032	NE
ybdJ	605951	606199	249	-	b0580	Y	N	NE	NE	123	205.938	122	222.103	NE	2589	764.691	2582	829.228	NE
ybdK	606265	607383	1119	-	b0581	Y	N	NE	NE	122	45.4528	116	46.9062	NE	1599	105.093	1477	105.36	NE
sokE	607734	607792	59	+	b4700	N	N	NE	NE	0	0	0	0	E	10	12.4653	10	13.3718	NE
hokE	607836	607988	153	+	b4415	Y	N	NE	NE	2	5.44966	2	5.91346	NE	49	23.5536	49	25.5582	NE
insL1	608065	609177	1113	+	b0582	Y	N	NE	NE	171	64.0519	167	67.924	NE	1562	103.214	1526	109.492	NE
entD	609459	610079	621	-	b0583	Y	N	NE	NE	23	15.4407	22	16.0066	NE	271	32.0945	267	34.2697	NE
fepA	610254	612494	2241	-	b0584	Y	N	NE	NE	3006	559.214	2984	603.603	NE	2605	85.4908	2561	91.3871	NE
fes	612737	613939	1203	+	b0585	Y	N	NE	NE	133	46.0911	116	43.6859	NE	71	4.34056	19	1.26229	E
ybdZ	613942	614160	219	+	b4511	Y	N	NE	NE	69	131.352	69	141.705	NE	104	34.9255	104	37.6782	NE
entF	614157	618038	3882	+	b0586	Y	N	NE	NE	3505	376.412	3377	394.361	NE	3209	60.795	3187	65.6549	NE
fepE	618254	619387	1134	+	b0587	Y	N	NE	NE	82	30.1461	69	27.6065	NE	347	22.5045	344	24.2797	NE
fepC	619384	620199	816	-	b0588	Y	N	NE	NE	442	225.82	430	238.386	NE	47	4.23605	47	4.59656	NE
fepG	620196	621188	993	-	b0589	Y	N	NE	NE	530	222.514	520	237.445	NE	29	2.14784	29	2.33604	NE
fepD	621185	622189	1005	-	b0590	Y	N	NE	NE	3305	1371	3266	1471.99	NE	50	3.65896	49	3.8959	NE
entS	622300	623550	1251	+	b0591	Y	N	NE	NE	2139	712.827	2051	742.884	NE	8187	481.306	7700	492.004	NE
fepB	623554	624510	957	-	b0592	Y	N	NE	E	516	224.786	402	190.231	NE	562	43.1895	43	3.5896	NE
entC	624885	626060	1176	+	b0593	Y	N	NE	NE	785	278.287	753	290.671	NE	1342	83.9264	603	41.0626	NE
entE	626070	627680	1611	+	b0594	Y	N	NE	NE	1053	272.498	1037	291.52	NE	1312	59.8951	1290	63.9738	NE
entB	627694	628551	858	+	b0595	Y	N	NE	NE	887	430.99	763	402.65	NE	1117	95.7457	1106	102.963	NE
entA	628551	629297	747	+	b0596	Y	N	NE	NE	1270	708.784	1252	759.763	NE	722	71.0837	583	62.4116	NE
entH	629300	629713	414	+	b0597	Y	N	NE	NE	3420	3443.95	3284	3584.02	NE	8873	1576.24	8586	1653.03	NE
cstA	629894	631999	2106	+	b0598	Y	N	NE	NE	7851	1554.17	7708	1658.13	NE	46315	1617.4	46110	1749.83	NE
ybdD	632182	632379	198	+	b4512	Y	N	NE	NE	3	6.31665	2	4.58131	NE	7	2.60008	4	1.61637	E
ybdH	632389	633477	1089	-	b0599	Y	N	NE	NE	809	309.707	795	331.104	NE	2410	162.758	2403	176.552	NE
ybdL	633586	634746	1161	+	b0600	Y	N	NE	NE	2193	787.476	2193	855.247	NE	5987	379.254	5969	410.655	NE
ybdM	634747	635376	630	-	b0601	Y	N	NE	NE	37	24.4845	21	15.1468	NE	981	114.52	84	10.6882	NE
ybdN	635349	636569	1221	-	b0602	Y	N	NE	NE	111	37.8999	87	32.2402	NE	2503	150.764	1488	97.2756	NE
ybdO	636716	637618	903	-	b0603	Y	N	NE	NE	0	0	0	0	E	22	1.79179	22	1.94704	E
dsbG	637827	638573	747	-	b0604	Y	N	NE	NE	116	64.7393	116	70.3934	NE	1227	120.803	1227	131.353	NE
ahpC	638945	639508	564	+	b0605	Y	N	NE	NE	77	56.9171	58	46.5003	NE	459	59.8531	451	63.7862	NE
ahpF	639753	641318	1566	+	b0606	Y	N	NE	NE	600	159.731	570	164.794	NE	2701	126.849	2420	123.425	NE
uspG	641439	641867	429	-	b0607	Y	N	NE	NE	246	239.061	230	243.987	NE	1653	283.38	1610	301.291	NE
ybdR	642088	643326	1239	+	b0608	Y	N	NE	NE	78	26.2455	77	28.1837	NE	330	19.5883	325	20.9852	NE
rnk	643557	643967	411	-	b0610	Y	N	NE	NE	207	209.971	206	226.599	NE	1641	293.643	1636	317.466	NE
rna	644197	645003	807	-	b0611	Y	N	NE	NE	316	163.247	316	177.308	NE	1187	108.176	1186	117.395	NE
citT	645117	646580	1464	-	b0612	Y	N	NE	NE	457	130.139	441	136.389	NE	5718	287.248	5689	310.384	NE
citG	646631	647509	879	-	b0613	Y	N	NE	NE	958	454.368	926	478.375	NE	1372	114.794	1318	120.114	NE
citX	647484	648035	552	-	b0614	Y	N	NE	NE	952	719	942	773.068	NE	1935	257.807	1921	278.11	NE
citF	648039	649571	1533	-	b0615	Y	N	NE	NE	1212	329.603	1107	327.542	NE	4331	207.778	4122	215.154	NE
citE	649582	650490	909	-	b0616	Y	N	NE	NE	180	82.5542	173	86.1691	NE	595	48.14	587	51.5782	NE
citD	650487	650783	297	-	b0617	Y	N	NE	NE	121	169.848	121	184.779	NE	205	50.7634	199	53.6098	NE
citC	650798	651856	1059	-	b0618	Y	N	NE	NE	353	138.966	328	140.249	NE	2474	171.813	2470	186.314	NE
citA	652235	653893	1659	+	b0619	Y	N	NE	NE	699	175.655	693	189.202	NE	4528	200.731	4482	215.867	NE
citB	653862	654542	681	+	b0620	Y	N	NE	NE	450	275.484	437	291.496	NE	2738	295.692	2689	316.42	NE
dcuC	654583	655968	1386	-	b0621	Y	N	NE	NE	402	120.919	385	125.986	NE	3467	183.969	3378	195.004	NE
pagP	656557	657117	561	+	b0622	Y	N	NE	NE	239	177.609	239	192.725	NE	1168	153.121	1168	166.152	NE
cspE	657292	657501	210	+	b0623	Y	N	NE	NE	7	13.8966	2	4.29793	NE	50	17.5107	28	10.6147	NE
flc	657555	657938	384	-	b0624	Y	N	NE	E	18	19.5421	17	20.1343	NE	168	32.176	167	34.8921	NE
ybeM	658031	658818	788	+	b4581	Y	Y	NE	NE	192	101.579	185	106.528	NE	1227	114.517	1153	117.124	NE
tatE	658947	659150	204	+	b0627	Y	N	NE	NE	63	128.748	59	130.835	NE	262	94.4549	259	101.32	NE
lipA	659251	660216	966	-	b0628	Y	N	NE	NE	11	4.7473	5	2.34213	NE	25	1.90334	9	0.743714	E
ybeF	660425	661378	954	-	b0629	Y	N	NE	NE	632	276.185	554	263.055	NE	2304	177.618	2146	179.758	NE
lipB	661637	662278	642	-	b0630	Y	N	NE	NE	10	6.49375	9	6.35947	NE	3	0.343668	1	0.124653	E
ybeD	662379	662642	264	-	b0631	Y	N	NE	NE	3	4.73749	3	5.12581	NE	3	0.835739	3	0.904242	E
dacA	662752	663963	1212	-	b0632	Y	N	NE	NE	245	84.2741	241	90.0292	NE	2013	122.15	2007	132.262	NE
rlpA	664102	665190	1089	-	b0633	Y	N	NE	NE	795	304.348	564	234.896	NE	950	64.1577	763	56.0588	NE
mrdB	665201	666313	1113	-	b0634	Y	N	E	E	12	4.49487	5	2.03365	E	89	5.88096	34	2.43954	NE
mrdA	666316	668217	1902	-	b0635	Y	N	E	E	7	1.53433	1	0.238228	E	134	5.18141	77	3.23598	NE
rlmH	668248	668715	468	-	b0636	Y	N	NE	E	104	92.6442	94	90.7141	NE	1071	168.305	1065	181.309	NE
rsfS	668719	669036	318	-	b0637	Y	N	NE	NE	15	19.665	13	18.4343	NE	17	3.93165	17	4.2526	NE
cobC	669296	669907	612	-	b0638	Y	N	NE	NE	168	114.443	166	122.704	NE	480	57.6824	480	62.5915	NE
nadD	669931	670572	642	-	b0639	Y	N	E	NE	4	2.5975	3	2.11982	E	12	1.37467	11	1.37118	E
holA	670574	671605	1032	-	b0640	Y	N	E	E	4	1.61589	3	1.3193	E	68	4.84599	49	3.80138	NE
lptE	671605	672186	582	-	b0641	Y	N	E	E	4	2.86528	4	3.12284	NE	13	1.64276	12	1.6527	E
leuS	672201	674783	2583	-	b0642	Y	N	E	E	9	1.45261	8	1.40429	E	76	2.16393	33	1.02189	E
ybeL	675018	675500	483	+	b0643	Y	N	NE	NE	75	64.7359	57	53.6416	NE	348	52.989	318	52.793	NE
ybeQ	675570	676547	978	-	b0644	Y	N	NE	NE	125	53.2846	125	58.0316	NE	1806	135.81	1805	147.827	NE
ybeR	676711	677418	708	+	b0645	Y	N	NE	NE	248	146.032	244	156.017	NE	1458	151.453	1221	137.728	NE
djlB	677415	678842	1428	+	b0646	Y	N	NE	NE	85	24.8154	85	27.0095	NE	7093	365.305	6939	388.97	NE
ybeT	678852	679406	555	-	b0647	Y	N	NE	NE	2	1.50234	2	1.6317	E	17	2.25273	17	2.4467	NE
ybeU	679508	680215	708	+	b0648	Y	N	NE	NE	25	14.721	21	13.4277	NE	317	32.9291	234	26.395	NE
djlC	680212	681663	1452	+	b0649	Y	N	NE	NE	260	74.6513	100	31.205	NE	13687	693.258	13522	744.368	NE
hscC	681723	683393	1671	-	b0650	Y	N	NE	NE	682	170.153	585	158.47	NE	2924	128.693	2725	130.221	NE
rihA	683477	684412	936	-	b0651	Y	N	NE	NE	57	25.3881	54	26.1774	NE	2020	158.719	2010	171.89	NE
gltL	684530	685255	726	-	b0652	Y	N	NE	E	61	35.0287	58	36.3065	NE	582	58.9576	581	64.1587	NE
gltK	685255	685929	675	-	b0653	Y	N	NE	E	1252	773.27	1237	833.124	NE	4453	485.179	4425	525.746	NE
gltJ	685929	686669	741	-	b0654	Y	N	NE	NE	3364	1892.64	3361	2057.56	NE	6434	638.581	6432	694.628	NE
gltI	686839	687747	909	-	b0655	Y	N	NE	NE	125	57.3293	123	61.2647	NE	460	37.2175	452	39.7161	NE
insH1	687997	689013	1017	-	b0656	Y	N	NE	NE	675	276.703	670	298.103	NE	5669	409.958	5610	440.328	NE
lnt	689343	690881	1539	-	b0657	Y	N	E	NE	41	11.1065	8	2.35703	NE	169	8.0761	51	2.65074	NE
ybeX	690906	691784	879	-	b0658	Y	N	NE	NE	117	55.4917	85	43.9113	NE	296	24.766	221	20.1406	NE
ybeY	691874	692341	468	-	b0659	Y	N	NE	E	44	39.1956	42	40.5318	NE	27	4.24298	23	3.91559	NE
ybeZ	692338	693378	1041	-	b0660	Y	N	NE	NE	133	53.2637	119	51.8401	NE	519	36.6665	503	38.6553	NE
miaB	693531	694955	1425	-	b0661	Y	N	NE	NE	1556	455.224	1540	488.975	NE	4520	233.28	4509	252.562	NE
ubiF	695101	696276	1176	+	b0662	Y	N	NE	NE	124	43.9587	88	33.9695	NE	116	7.25444	57	3.88154	NE
glnX	696430	696504	75	-	b0664	N	N	NE	NE	17	94.4971	16	99.5579	NE	2	1.9612	2	2.19537	E
glnV	696542	696616	75	-	b0665	N	N	NE	NE	15	83.3798	15	93.3356	NE	2	1.9612	2	2.19537	E
metU	696664	696740	77	-	b0666	N	N	NE	NE	12	64.9713	12	72.5042	NE	1	0.95513	1	1.06587	E
glnW	696756	696830	75	-	b0668	N	N	NE	NE	0	0	0	0	E	2	1.9612	2	2.19537	E
glnU	696865	696939	75	-	b0670	N	N	NE	NE	0	0	0	0	E	2	1.9612	2	2.19537	E
leuW	696963	697047	85	-	b0672	N	N	E	NE	0	0	0	0	E	0	0	0	0	E
metT	697057	697133	77	-	b0673	N	N	NE	NE	0	0	0	0	E	1	0.95513	1	1.06587	E
asnB	697513	699177	1665	-	b0674	Y	N	NE	NE	349	87.386	340	92.4629	NE	3508	154.953	3477	166.808	NE
umpH	699574	700326	753	-	b0675	Y	N	NE	NE	211	116.82	211	126.935	NE	566	55.2809	556	59.0058	NE
nagC	700374	701594	1221	-	b0676	Y	N	NE	NE	538	183.695	479	177.506	NE	2903	174.858	2746	179.515	NE
nagA	701603	702751	1149	-	b0677	Y	N	NE	NE	459	166.542	444	175.121	NE	524	33.5401	494	34.372	NE
nagB	702811	703611	801	-	b0678	Y	N	NE	NE	49	25.5032	49	27.7178	NE	1519	139.469	1518	151.481	NE
nagE	703944	705890	1947	+	b0679	Y	N	NE	NE	10463	2240.38	10447	2431.79	NE	34541	1304.73	34367	1411.24	NE
glnS	706093	707757	1665	+	b0680	Y	N	E	E	1	0.25039	1	0.27195	E	14	0.618397	12	0.575695	E
chiP	708334	709740	1407	+	b0681	Y	N	NE	NE	309	91.5578	308	99.1543	NE	3724	194.657	3520	199.906	NE
chiQ	709790	710116	327	+	b0682	Y	N	NE	E	26	33.1479	26	36.2521	NE	377	84.7905	377	92.7307	NE
fur	710200	710646	447	-	b0683	Y	N	NE	NE	15	13.9899	14	14.2009	NE	31	5.10044	30	5.36825	NE
uof	710639	710725	87	-	b4637	Y	N	NE	NE	0	0	0	0	E	0	0	0	0	E
fldA	710935	711465	531	-	b0684	Y	N	E	NE	0	0	0	0	E	17	2.35455	17	2.56728	NE
ybfE	711605	711898	294	-	b0685	Y	N	NE	NE	172	243.9	146	225.434	NE	1348	337.206	1348	367.18	NE
ybfF	712038	712802	765	-	b0686	Y	N	NE	NE	102	55.5865	102	60.3173	NE	3234	310.908	3201	333.926	NE
seqA	712987	713532	546	+	b0687	Y	N	NE	E	46	35.1234	25	20.7619	NE	156	21.0129	117	17.141	NE
pgm	713558	715198	1641	+	b0688	Y	N	NE	NE	661	167.928	627	173.224	NE	1049	47.0132	1037	50.5409	NE
ybfP	715412	715906	495	+	b0689	Y	N	NE	NE	66	55.5865	64	58.6407	NE	846	125.695	832	134.482	NE
ybfG	715947	716597	651	-	b0691	Y	Y	NE	NE	23	14.7291	23	16.0078	NE	164	18.5275	163	20.0131	NE
ybfI	716721	716870	150	-	b4636	Y	Y	NE	NE	2	5.55865	2	6.04201	NE	10	4.903	10	5.32935	NE
potE	716946	718265	1320	-	b0692	Y	N	NE	NE	40	12.6333	37	12.6852	NE	392	21.8406	389	23.5272	NE
speF	718262	720460	2199	-	b0693	Y	N	NE	NE	288	54.6007	286	58.9387	NE	4555	152.341	4543	165.158	NE
ybfK	720583	720840	258	+	b4590	Y	N	NE	NE	0	0	0	0	E	0	0	0	0	E
kdpE	721056	721733	678	-	b0694	Y	N	NE	NE	394	242.269	392	262.74	NE	686	74.4128	685	80.9941	NE
kdpD	721730	724414	2685	-	b0695	Y	N	NE	NE	4779	742.033	4707	794.793	NE	14659	401.526	14560	433.704	NE
kdpC	724407	724979	573	-	b0696	Y	N	NE	NE	758	551.5	642	505.953	NE	4773	612.619	4218	586.414	NE
kdpB	724988	727036	2049	-	b0697	Y	N	NE	NE	1696	345.076	1641	362.934	NE	4556	163.529	4150	161.916	NE
kdpA	727059	728732	1674	-	b0698	Y	N	NE	NE	1577	392.742	1361	367.963	NE	7816	343.386	6915	329.808	NE
kdpF	728732	728821	90	-	b4513	Y	N	NE	NE	1009	4673.9	920	4677.4	NE	3468	2833.94	2972	2665.56	NE
ybfA	729134	729340	207	+	b0699	Y	N	NE	NE	9	18.126	9	19.6445	NE	105	37.3055	91	35.0398	NE
rhsC	729583	733776	4194	+	b0700	Y	N	NE	NE	5547	551.392	5507	595.091	NE	15528	272.295	15444	294.409	NE
ybfB	733776	734102	327	+	b0702	Y	N	NE	E	0	0	0	0	E	1	0.224908	1	0.24597	E
rhsO	734133	735653	1521	+	b0703	Y	Y	NE	NE	1679	460.206	1666	495.756	NE	10818	523.084	10722	562.848	NE
ybfC	735650	736219	570	+	b0704	Y	N	NE	E	0	0	0	0	E	0	0	0	0	E
ybfQ	736445	736684	240	+	b4514	Y	Y	NE	NE	0	0	0	0	E	0	0	0	0	E
ybfL	736825	737961	1137	+	b0705	Y	Y	NE	NE	4	1.46666	4	1.59579	E	318	20.5693	318	22.3802	NE
ybfD	738092	738853	762	+	b0706	Y	N	NE	NE	2	1.09422	2	1.18775	E	81	7.81778	81	8.48597	NE
ybgA	739001	739510	510	+	b0707	Y	N	NE	NE	558	456.136	544	482.538	NE	728	104.982	722	112.978	NE
phr	739507	740925	1419	+	b0708	Y	N	NE	E	982	288.509	838	267.3	NE	3841	199.074	3482	195.933	NE
dtpD	741075	742556	1482	-	b0709	Y	N	NE	NE	833	234.33	807	247.017	NE	9486	470.748	9431	509.253	NE
ybgI	742827	743570	744	+	b0710	Y	N	NE	NE	384	215.174	367	223.687	NE	1290	127.518	1138	122.36	NE
ybgJ	743593	744249	657	+	b0711	Y	N	NE	NE	633	401.67	603	415.521	NE	2550	285.449	2500	303.905	NE
ybgK	744243	745175	933	+	b0712	Y	N	NE	NE	793	354.342	627	305.012	NE	2513	198.091	1995	171.205	NE
ybgL	745165	745899	735	+	b0713	Y	N	NE	NE	2768	1570.04	2765	1707.74	NE	9132	913.76	9129	994.656	NE
nei	745935	746726	792	+	b0714	Y	N	NE	NE	170	89.4859	162	92.7715	NE	1568	145.604	1548	156.384	NE
abrB	746723	747769	1047	-	b0715	Y	N	NE	NE	1278	508.879	1262	546.341	NE	5879	412.962	5848	446.616	NE
ybgO	747921	748982	1062	-	b0716	Y	N	NE	NE	137	53.7807	131	55.8423	NE	487	33.7255	467	35.1181	NE
ybgP	748979	749707	729	-	b0717	Y	N	NE	E	29	16.5845	27	16.8255	NE	179	18.0584	167	18.3588	NE
ybgQ	749722	752169	2448	-	b0718	Y	N	NE	NE	1768	301.094	1748	323.596	NE	6969	209.369	6892	225.077	NE
ybgD	752229	752795	567	-	b0719	Y	N	NE	NE	146	107.35	146	116.381	NE	374	48.5112	374	52.5924	NE
gltA	753185	754468	1284	-	b0720	Y	N	NE	NE	794	257.802	790	279.11	NE	11	0.630059	11	0.685589	E
sdhC	755177	755566	390	+	b0721	Y	N	NE	NE	7	7.4828	6	6.98713	NE	17	3.20581	16	3.28693	NE
sdhD	755560	755907	348	+	b0722	Y	N	NE	NE	14	16.7718	13	16.9365	NE	127	26.8397	113	25.9706	NE
sdhA	755907	757673	1767	+	b0723	Y	N	NE	NE	283	66.7699	277	70.9779	NE	2403	100.016	2346	106.046	NE
sdhB	757689	758405	717	+	b0724	Y	N	NE	NE	96	55.8191	96	60.5481	NE	701	71.9039	701	77.9956	NE
sucA	758706	761507	2802	+	b0726	Y	N	NE	E	76	11.3078	75	12.1286	NE	64	1.67983	64	1.82579	E
sucB	761522	762739	1218	+	b0727	Y	N	NE	E	18	6.16107	17	6.31665	NE	13	0.784963	12	0.786578	E
sucC	763014	764180	1167	+	b0728	Y	N	NE	NE	321	114.674	317	122.937	NE	1025	64.5961	999	68.3456	NE
sucD	764180	765049	870	+	b0729	Y	N	NE	NE	27	12.9382	25	12.9956	NE	146	12.342	133	12.1964	NE
mngR	765153	765875	723	-	b0730	Y	N	NE	NE	114	65.7351	108	67.5039	NE	97	9.86704	90	9.92362	NE
mngA	765984	767960	1977	+	b0731	Y	N	NE	NE	723	152.462	690	158.316	NE	3658	136.079	3578	144.823	NE
mngB	767978	770611	2634	+	b0732	Y	N	NE	NE	697	110.318	679	116.876	NE	6701	187.101	6624	201.141	NE
cydA	771458	773026	1569	+	b0733	Y	N	NE	E	13	3.45423	9	2.5966	NE	190	8.90603	33	1.67958	E
cydB	773042	774181	1140	+	b0734	Y	N	NE	E	33	12.0681	33	13.1275	NE	44	2.83858	43	3.01759	NE
cydX	774196	774309	114	+	b4515	Y	N	NE	NE	5	18.285	4	15.732	NE	100	64.5132	11	7.63203	NE
ybgE	774309	774602	294	+	b0735	Y	N	NE	NE	20	28.3605	20	30.8814	NE	61	15.2593	29	7.89928	NE
ybgC	774752	775156	405	+	b0736	Y	N	NE	E	11	11.3232	10	11.1769	NE	58	10.5324	56	11.0416	NE
tolQ	775153	775845	693	+	b0737	Y	N	NE	NE	97	58.3538	78	51.0488	NE	652	69.1939	536	61.884	NE
tolR	775849	776277	429	+	b0738	Y	N	NE	NE	24	23.323	23	24.3987	NE	32	5.48588	24	4.4913	NE
tolA	776342	777607	1266	+	b0739	Y	N	NE	NE	12	3.95165	10	3.57546	NE	24	1.39422	24	1.51379	E
tolB	777740	779032	1293	+	b0740	Y	N	NE	NE	94	30.3082	93	32.6086	NE	1526	86.7979	1521	94.0807	NE
pal	779067	779588	522	+	b0741	Y	N	NE	NE	33	26.3557	21	18.1636	NE	58	8.17167	58	8.84982	NE
ybgF	779598	780389	792	+	b0742	Y	N	NE	NE	130	68.4304	124	71.0103	NE	3220	299.009	3213	324.588	NE
lysT	780554	780629	76	+	b0743	N	N	NE	NE	0	0	0	0	E	1	0.967698	1	1.08154	E
valT	780765	780840	76	+	b0744	N	N	NE	NE	1	5.48551	1	6.13087	NE	2	1.9354	0	0	E
lysW	780843	780918	76	+	b0745	N	N	NE	NE	0	0	0	0	E	5	4.83849	5	5.40772	NE
valZ	781068	781143	76	+	b0746	N	N	NE	NE	1	5.48551	1	6.13087	NE	3	2.90309	3	3.24463	NE
lysY	781147	781222	76	+	b0747	N	N	NE	NE	4	21.942	4	24.5235	NE	2	1.9354	2	2.16309	E
lysZ	781369	781444	76	+	b0748	N	N	NE	NE	0	0	0	0	E	1	0.967698	1	1.08154	E
lysQ	781577	781652	76	+	b0749	N	N	NE	NE	0	0	0	0	E	0	0	0	0	E
nadA	782085	783128	1044	+	b0750	Y	N	NE	NE	69	27.5537	63	27.359	NE	11	0.7749	11	0.842704	E
pnuC	783166	783885	720	+	b0751	Y	N	NE	NE	96	55.5865	86	53.9959	NE	610	62.309	460	50.9499	NE
zitB	783882	784823	942	-	b0752	Y	N	NE	NE	227	100.463	148	71.2483	NE	1894	147.871	700	59.4475	NE
ybgS	784937	785317	381	-	b0753	Y	N	NE	NE	123	134.589	123	146.93	NE	339	65.4377	307	64.6943	NE
aroG	785633	786685	1053	+	b0754	Y	N	NE	NE	245	96.9993	221	95.0822	NE	2060	143.877	2056	156.046	NE
gpmA	786843	787595	753	-	b0755	Y	N	NE	NE	159	88.0304	129	77.6046	NE	43	4.19978	38	4.03277	NE
galM	787797	788837	1041	-	b0756	Y	N	NE	NE	271	108.53	183	79.7205	NE	1345	95.0222	1119	85.9947	NE
galK	788831	789979	1149	-	b0757	Y	N	NE	NE	2075	752.885	2013	793.962	NE	6253	400.241	6190	430.694	NE
galT	789983	791029	1047	-	b0758	Y	N	NE	NE	1465	583.34	1446	625.998	NE	4155	291.862	4131	315.488	NE
galE	791039	792055	1017	-	b0759	Y	N	NE	NE	551	225.871	522	232.253	NE	1514	109.486	1427	112.005	NE
modF	792316	793788	1473	-	b0760	Y	N	NE	NE	2945	833.515	2944	904.459	NE	5267	262.975	5265	285.346	NE
modE	793856	794644	789	-	b0761	Y	N	NE	NE	740	391.008	725	416.899	NE	1275	118.847	932	94.5434	NE
acrZ	794773	794922	150	+	b0762	Y	N	NE	NE	10	27.7933	10	30.2101	NE	19	9.3157	18	9.59283	NE
modA	795089	795862	774	+	b0763	Y	N	NE	NE	578	311.328	573	334.57	NE	2910	276.507	2902	298.918	NE
modB	795862	796551	690	+	b0764	Y	N	NE	NE	248	149.842	245	161.104	NE	1723	183.649	1672	193.955	NE
modC	796554	797612	1059	+	b0765	Y	N	NE	NE	394	155.107	344	147.09	NE	3206	222.649	3105	234.213	NE
ybhA	797613	798431	819	-	b0766	Y	N	NE	E	229	116.569	128	70.6796	NE	1066	95.7253	975	94.9754	NE
pgl	798586	799581	996	+	b0767	Y	N	NE	NE	362	151.524	356	162.026	NE	76	5.61187	57	4.57649	NE
ybhD	799622	800575	954	-	b0768	Y	N	NE	NE	129	56.3731	122	57.929	NE	648	49.9551	579	48.4995	NE
ybhH	800759	801811	1053	+	b0769	Y	N	NE	NE	746	295.353	744	320.096	NE	5426	378.97	5409	410.532	NE
ybhI	801887	803320	1434	+	b0770	Y	N	NE	NE	807	234.615	789	249.57	NE	10000	512.866	9628	537.247	NE
ybhJ	803503	805764	2262	+	b0771	Y	N	NE	NE	1294	238.491	1246	249.499	NE	6364	206.915	6257	221.024	NE
ybhC	805998	807281	1284	-	b0772	Y	N	NE	NE	297	96.4322	294	103.871	NE	876	50.1756	865	53.9123	NE
ybhB	807433	807909	477	-	b0773	Y	N	NE	NE	781	682.595	773	737.444	NE	3605	555.828	3601	606.031	NE
bioA	807968	809257	1290	-	b0774	Y	N	NE	NE	271	87.5811	251	88.2307	NE	23	1.31127	8	0.496088	E
bioB	809344	810384	1041	+	b0775	Y	N	NE	NE	283	113.336	202	87.9975	NE	495	34.971	32	2.45919	NE
bioF	810381	811535	1155	+	b0776	Y	N	NE	NE	1294	467.071	1268	497.298	NE	44	2.80172	31	2.14478	E
bioC	811522	812277	756	+	b0777	Y	N	NE	NE	114	62.8657	105	62.8942	NE	9	0.875536	8	0.845345	E
bioD	812270	812947	678	+	b0778	Y	N	NE	NE	688	423.048	599	401.483	NE	34	3.6881	17	2.01007	E
uvrB	813526	815547	2022	+	b0779	Y	N	NE	NE	1200	247.418	1194	267.335	NE	6643	241.622	6545	258.514	NE
ybhK	815739	816647	909	-	b0780	Y	N	NE	NE	437	200.423	409	203.718	NE	779	63.027	695	61.0679	NE
moaA	817044	818033	990	+	b0781	Y	N	NE	NE	747	314.569	741	339.475	NE	3793	281.774	3788	306.141	NE
moaB	818055	818567	513	+	b0782	Y	N	NE	NE	157	127.589	148	130.446	NE	467	66.9504	448	69.6579	NE
moaC	818570	819055	486	+	b0783	Y	N	NE	NE	211	180.999	189	176.668	NE	863	130.595	801	132.084	NE
moaD	819048	819293	246	+	b0784	Y	N	NE	NE	270	457.572	228	420.588	NE	1834	548.299	1598	520.022	NE
moaE	819295	819747	453	+	b0785	Y	N	NE	NE	2965	2728.71	2943	2942.29	NE	13984	2270.32	13838	2440.57	NE
ybhL	819884	820588	705	+	b0786	Y	N	NE	NE	121	71.5529	119	76.4422	NE	1296	135.198	1282	145.277	NE
ybhM	820793	821506	714	+	b0787	Y	N	NE	NE	36	21.0201	35	22.1755	NE	152	15.6566	141	15.7597	NE
ybhN	821542	822498	957	-	b0788	Y	N	NE	E	225	98.017	200	94.6422	NE	2897	222.633	2888	241.087	NE
clsB	822498	823739	1242	-	b0789	Y	N	NE	NE	398	133.596	380	138.723	NE	1889	111.857	1801	115.985	NE
ybhP	823736	824497	762	-	b0790	Y	N	NE	NE	71	38.8449	65	38.6018	NE	150	14.4774	128	13.4099	NE
ybhQ	824630	825040	411	+	b0791	Y	N	NE	E	699	709.032	689	757.898	NE	3736	668.526	3606	699.745	NE
ybhR	825002	826108	1107	-	b0792	Y	N	NE	NE	248	93.3974	225	92.0532	NE	1087	72.2163	838	60.4816	NE
ybhS	826119	827252	1134	-	b0793	Y	N	NE	NE	477	175.362	422	168.84	NE	1328	86.1268	1293	91.2608	NE
ybhF	827245	828981	1737	-	b0794	Y	N	NE	NE	1857	445.7	1820	475.113	NE	13059	552.921	12988	598.123	NE
ybhG	828974	829972	999	-	b0795	Y	N	NE	NE	644	268.752	629	285.342	NE	4802	353.517	4760	380.93	NE
ybiH	829972	830643	672	-	b0796	Y	N	NE	NE	122	75.687	110	73.9659	NE	1393	152.453	1382	163.934	NE
rhlE	830872	832236	1365	+	b0797	Y	N	NE	NE	1593	486.535	1353	448.738	NE	8679	467.617	7791	455.839	NE
ybiA	832468	832950	483	-	b0798	Y	N	NE	E	119	102.714	119	111.989	NE	872	132.777	872	144.766	NE
dinG	833070	835220	2151	+	b0799	Y	N	NE	NE	614	119.003	575	121.13	NE	4866	166.374	4696	174.516	NE
ybiB	835248	836210	963	+	b0800	Y	N	NE	NE	1324	573.182	1312	616.653	NE	6962	531.693	6835	566.72	NE
ybiC	836351	837436	1086	+	b0801	Y	N	NE	NE	591	226.876	586	244.792	NE	1654	112.011	1554	114.518	NE
ybiJ	837665	837925	261	-	b0802	Y	N	NE	NE	10	15.9731	9	15.5688	NE	12	3.38138	12	3.66199	NE
ybiI	838190	838456	267	-	b0803	Y	N	NE	NE	2	3.12284	1	1.68785	E	17	4.68264	17	5.0618	NE
ybiX	838530	839207	678	-	b0804	Y	N	NE	NE	35	21.5213	35	23.4589	NE	55	5.96604	52	6.14846	NE
fiu	839249	841531	2283	-	b0805	Y	N	NE	NE	239	43.6438	235	46.6752	NE	1246	40.1389	1228	43.0268	NE
mcbA	841796	842056	261	-	b0806	Y	N	NE	NE	12	19.1678	12	20.7585	NE	61	17.1887	61	18.6151	NE
rlmF	842332	843258	927	+	b0807	Y	N	NE	NE	371	166.85	358	175.382	NE	2439	193.502	2429	209.919	NE
ybiO	843255	845480	2226	-	b0808	Y	N	NE	NE	2351	440.31	2331	474.971	NE	10367	342.516	10291	369.918	NE
glnQ	845741	846463	723	-	b0809	Y	N	NE	NE	1976	1139.41	1976	1235.07	NE	3012	306.387	3011	332	NE
glnP	846460	847119	660	-	b0810	Y	N	NE	E	334	210.976	317	217.363	NE	1101	122.686	1100	133.058	NE
glnH	847258	848004	747	-	b0811	Y	N	NE	NE	254	141.757	253	153.53	NE	475	46.7656	465	49.7794	NE
dps	848408	848911	504	-	b0812	Y	N	NE	NE	233	192.733	232	208.449	NE	3667	535.098	3666	581.069	NE
rhtA	849210	850097	888	-	b0813	Y	N	NE	NE	977	458.683	969	495.067	NE	5469	452.948	5468	492.824	NE
ompX	850450	850965	516	+	b0814	Y	N	NE	NE	169	136.542	169	148.017	NE	1374	195.835	1374	212.292	NE
opgE	851014	852597	1584	-	b0815	Y	N	NE	NE	439	115.542	437	125.127	NE	4330	201.042	4034	203.764	NE
mntS	852869	852997	129	-	b4705	Y	N	NE	NE	1	3.23177	1	3.56324	NE	2	1.14023	2	1.25718	E
mntR	853183	853650	468	+	b0817	Y	N	NE	E	78	69.4832	78	75.2734	NE	33	5.18587	33	5.61802	NE
ybiR	853647	854765	1119	+	b0818	Y	N	NE	NE	2680	998.471	2660	1075.61	NE	17724	1164.89	17626	1257.33	NE
ldtB	854824	855744	921	-	b0819	Y	N	NE	NE	68	30.7808	68	33.3912	NE	182	14.5333	182	15.7658	NE
ybiT	855963	857555	1593	+	b0820	Y	N	NE	NE	257	67.2586	245	69.7203	NE	3546	163.71	3545	177.964	NE
ybiU	857796	859061	1266	-	b0821	Y	N	NE	NE	234	77.0571	234	83.6658	NE	1667	96.8401	1662	104.83	NE
ybiV	859213	860028	816	-	b0822	Y	N	NE	NE	15	7.66358	10	5.54387	NE	80	7.2103	65	6.35695	NE
ybiW	860174	862606	2433	-	b0823	Y	N	NE	NE	3927	672.898	3764	701.479	NE	9640	291.399	7910	260.054	NE
ybiY	862612	863511	900	-	b0824	Y	N	NE	NE	247	114.416	226	113.791	NE	612	50.0106	586	52.05	NE
fsaA	863642	864304	663	+	b0825	Y	N	NE	NE	569	357.791	565	385.512	NE	2491	276.321	2284	274.921	NE
moeB	864380	865129	750	-	b0826	Y	N	NE	NE	108	60.0334	91	54.9823	NE	642	62.9545	588	62.6732	NE
moeA	865129	866364	1236	-	b0827	Y	N	NE	NE	649	218.906	592	217.257	NE	3384	201.356	3319	214.873	NE
iaaA	866568	867533	966	+	b0828	Y	N	NE	NE	940	405.678	904	423.457	NE	2717	206.855	2627	217.082	NE
gsiA	867520	869391	1872	+	b0829	Y	N	NE	NE	790	175.935	641	155.007	NE	2270	89.1812	2172	92.6565	NE
gsiB	869411	870949	1539	+	b0830	Y	N	NE	NE	963	260.867	770	226.864	NE	6155	294.132	5080	264.034	NE
gsiC	870967	871887	921	+	b0831	Y	N	NE	NE	243	109.996	239	117.36	NE	1786	142.618	1714	148.476	NE
gsiD	871890	872801	912	+	b0832	Y	N	NE	NE	418	191.079	408	202.494	NE	2180	175.798	2153	188.503	NE
yliE	872979	875327	2349	+	b0833	Y	N	NE	NE	72	12.7785	68	13.1185	NE	792	24.7968	752	25.5927	NE
yliF	875335	876663	1329	+	b0834	Y	N	NE	NE	39	12.2341	38	12.9747	NE	837	46.3184	809	48.7289	NE
rimO	876710	878035	1326	-	b0835	Y	N	NE	E	4490	1411.67	4488	1536.16	NE	5154	285.861	5055	305.23	NE
bssR	878248	878631	384	+	b0836	Y	N	NE	NE	11	11.9424	11	13.0281	NE	10	1.91524	10	2.08935	E
yliI	878742	879857	1116	+	b0837	Y	N	NE	NE	328	122.529	326	132.207	NE	2047	134.898	2046	146.375	NE
gstB	879854	880480	627	-	b0838	Y	N	NE	NE	42	27.9262	41	29.7267	NE	418	49.03	388	49.6269	NE
dacC	880727	881929	1203	+	b0839	Y	N	NE	NE	73	25.2981	70	26.3622	NE	1393	85.1606	1390	92.3465	NE
deoR	881976	882734	759	-	b0840	Y	N	NE	NE	58	31.8579	54	32.2068	NE	232	22.4802	228	23.9889	NE
ybjG	882792	883388	597	-	b0841	Y	N	NE	NE	161	112.43	155	117.704	NE	2518	310.195	2504	335.44	NE
mdfA	883673	884905	1233	+	b0842	Y	N	NE	NE	1304	440.905	1271	467.677	NE	8487	506.226	8046	522.28	NE
ybjH	884946	885230	285	-	b0843	Y	N	NE	NE	169	247.214	169	269.946	NE	377	97.2859	377	106.232	NE
ybjI	885316	886131	816	-	b0844	Y	N	NE	NE	271	138.455	246	136.379	NE	1715	154.571	1613	157.75	NE
ybjJ	886131	887339	1209	-	b0845	Y	N	NE	NE	671	231.381	661	247.592	NE	3179	193.383	3154	208.411	NE
rcdA	887423	887959	537	+	b0846	Y	N	NE	E	31	24.0668	26	21.9866	NE	169	23.1455	133	19.8407	NE
rybB	887976	888054	79	-	b4417	N	N	NE	NE	3	15.8316	3	17.6154	NE	109	101.474	109	112.907	NE
ybjL	888134	889819	1686	-	b0847	Y	N	NE	NE	1349	333.569	1218	327.602	NE	5348	233.285	4583	217.456	NE
ybjM	890089	890466	378	+	b0848	Y	N	NE	NE	430	474.25	426	513.292	NE	4730	920.286	3968	843.43	NE
grxA	890496	890753	258	-	b0849	Y	N	NE	NE	15	24.2383	10	17.5168	NE	139	39.6231	35	10.8154	NE
ybjC	890913	891200	288	+	b0850	Y	N	NE	E	125	180.946	125	197.395	NE	139	35.4957	139	38.7226	NE
nfsA	891184	891906	723	+	b0851	Y	N	NE	NE	444	256.021	416	260.015	NE	3126	317.983	3112	343.137	NE
rimK	891967	892869	903	+	b0852	Y	N	NE	NE	1411	651.433	1405	704.865	NE	3243	264.127	3235	286.303	NE
ybjN	892957	893433	477	+	b0853	Y	N	NE	NE	57	49.8181	51	48.6541	NE	316	48.7217	306	51.4984	NE
potF	893784	894896	1113	+	b0854	Y	N	NE	NE	137	51.3164	132	53.6884	NE	957	63.2368	852	61.1321	NE
potG	894991	896124	1134	+	b0855	Y	N	NE	NE	508	186.759	459	183.644	NE	3752	243.334	2541	179.345	NE
potH	896134	897087	954	+	b0856	Y	N	NE	NE	463	202.331	434	206.075	NE	1044	80.4832	1012	84.7694	NE
potI	897084	897929	846	+	b0857	Y	N	NE	NE	583	287.296	579	310.263	NE	4730	411.192	4471	422.648	NE
ybjO	897989	898477	489	+	b0858	Y	N	NE	NE	1180	1006.01	1175	1090.99	NE	7509	1129.34	7509	1229.95	NE
rlmC	898518	899645	1128	+	b0859	Y	N	NE	NE	1253	463.098	1239	498.589	NE	4459	290.725	4420	313.773	NE
artJ	899844	900575	732	-	b0860	Y	N	NE	NE	10	5.69534	8	4.96308	NE	103	10.3485	103	11.2725	NE
artM	900866	901534	669	-	b0861	Y	N	NE	NE	307	191.312	302	204.057	NE	3629	398.946	2122	252.938	NE
artQ	901534	902250	717	-	b0862	Y	N	NE	NE	1241	721.578	1233	777.665	NE	5651	579.642	5391	599.82	NE
artI	902257	902988	732	-	b0863	Y	N	NE	NE	98	55.8143	95	58.9366	NE	748	75.1526	748	81.8626	NE
artP	903006	903734	729	-	b0864	Y	N	NE	NE	424	242.476	375	233.688	NE	2814	283.89	2738	300.996	NE
ybjP	903952	904467	516	-	b0865	Y	N	NE	E	20	16.1589	20	17.5168	NE	63	8.97934	63	9.7339	NE
ybjQ	904593	904916	324	+	b0866	Y	N	NE	E	223	286.94	217	301.557	NE	162	36.7725	134	32.8501	NE
amiD	904913	905743	831	+	b0867	Y	N	NE	E	826	414.39	743	405.971	NE	3333	294.977	3157	304.301	NE
ybjS	905740	906753	1014	-	b0868	Y	N	NE	E	528	217.083	514	229.428	NE	899	65.2041	818	64.411	NE
ybjT	906852	908282	1431	-	b0869	Y	N	NE	NE	658	191.698	631	200.048	NE	5993	308.005	5826	325.835	NE
ltaE	908293	909294	1002	-	b0870	Y	N	NE	NE	286	118.995	268	121.181	NE	1082	79.4169	649	51.7687	NE
poxB	909331	911049	1719	-	b0871	Y	N	NE	NE	401	97.2522	389	102.447	NE	1706	72.9888	1700	78.9808	NE
hcr	911182	912150	969	-	b0872	Y	N	NE	NE	405	174.246	394	183.94	NE	3017	228.984	2924	240.813	NE
hcp	912162	913814	1653	-	b0873	Y	N	NE	NE	1571	396.218	1554	425.944	NE	4669	207.732	4631	223.923	NE
ybjE	913958	914857	900	-	b0874	Y	N	NE	NE	1019	472.022	1013	510.047	NE	4280	349.747	4264	378.739	NE
aqpZ	915352	916047	696	-	b0875	Y	N	NE	NE	615	368.381	598	389.54	NE	4916	519.465	4068	467.471	NE
ybjD	916473	918131	1659	+	b0876	Y	N	NE	NE	718	180.43	703	191.932	NE	10813	479.35	10691	514.912	NE
ybjX	918128	919120	993	-	b0877	Y	N	NE	NE	351	147.363	338	154.339	NE	2555	189.232	2334	188.011	NE
macA	919235	920350	1116	+	b0878	Y	N	NE	NE	518	193.507	485	196.689	NE	2893	190.65	2796	200.031	NE
macB	920347	922293	1947	+	b0879	Y	N	NE	NE	1798	384.994	1737	404.329	NE	10039	379.208	10001	410.678	NE
cspD	922366	922590	225	-	b0880	Y	N	NE	NE	27	50.0279	27	53.8578	NE	98	32.0329	93	32.7258	NE
clpS	922913	923233	321	+	b0881	Y	N	NE	E	101	131.174	97	136.159	NE	363	83.1677	358	88.6502	NE
clpA	923264	925540	2277	+	b0882	Y	N	NE	NE	441	80.7433	396	78.8782	NE	2139	69.0878	2081	73.1234	NE
serW	925884	925971	88	-	b0883	N	N	NE	NE	0	0	0	0	E	2	1.67148	2	1.83863	E
infA	926225	926443	219	-	b0884	Y	N	E	NE	0	0	0	0	E	0	0	0	0	E
aat	926728	927432	705	-	b0885	Y	N	NE	NE	144	85.1538	143	91.8591	NE	828	86.3763	768	87.0302	NE
cydC	927474	929195	1722	-	b0886	Y	N	NE	E	57	13.7998	54	14.1945	NE	146	6.23553	70	3.246	NE
cydD	929196	930962	1767	-	b0887	Y	N	NE	E	70	16.5155	62	15.8867	NE	237	9.86427	104	4.7011	NE
trxB	931085	932050	966	-	b0888	Y	N	NE	NE	38	16.3998	28	13.1159	NE	93	7.08042	92	7.60241	NE
lrp	932595	933089	495	+	b0889	Y	N	NE	NE	81	68.2198	81	74.2172	NE	118	17.5319	108	17.4568	NE
ftsK	933224	937213	3990	+	b0890	Y	N	E	NE	393	41.063	257	29.1943	NE	1677	30.911	1262	25.2899	NE
lolA	937372	937983	612	+	b0891	Y	N	E	NE	1	0.681207	1	0.739182	E	11	1.32189	11	1.43439	E
rarA	937994	939337	1344	+	b0892	Y	N	NE	NE	234	72.5851	224	75.5545	NE	1249	68.3465	1239	73.7235	NE
serS	939428	940720	1293	+	b0893	Y	N	E	E	7	2.25699	2	0.70126	E	36	2.04766	25	1.54636	E
dmsA	940959	943403	2445	+	b0894	Y	N	NE	NE	809	137.943	779	144.404	NE	6878	206.889	6648	217.398	NE
dmsB	943414	944031	618	+	b0895	Y	N	NE	NE	289	194.958	286	209.181	NE	237	28.2042	210	27.0955	NE
dmsC	944033	944896	864	+	b0896	Y	N	NE	NE	704	339.695	625	327.339	NE	5031	428.247	4836	446.814	NE
ycaC	944931	945557	627	-	b0897	Y	N	NE	E	293	194.819	116	84.1048	NE	1350	158.351	1268	162.183	NE
ycaD	945871	947019	1149	+	b0898	Y	N	NE	NE	329	119.373	319	125.819	NE	1206	77.1935	1154	80.2942	NE
ycaM	947229	948659	1431	+	b0899	Y	N	NE	NE	602	175.383	586	185.782	NE	3454	177.515	3176	177.627	NE
ycaN	948660	949568	909	-	b0900	Y	N	NE	NE	154	70.6297	142	70.7284	NE	7678	621.209	7641	671.395	NE
ycaK	949668	950258	591	+	b0901	Y	N	NE	NE	36	25.3949	33	25.3364	NE	1408	175.214	1388	187.994	NE
pflA	950340	951080	741	-	b0902	Y	N	NE	NE	42	23.6299	36	22.0387	NE	840	83.3709	788	85.1006	NE
pflB	951272	953554	2283	-	b0903	Y	N	NE	NE	2100	383.481	2096	416.303	NE	6603	212.71	6518	228.379	NE
focA	953609	954466	858	-	b0904	Y	N	NE	NE	33	16.0346	32	16.887	NE	985	84.4311	966	89.9298	NE
ycaO	954872	956632	1761	-	b0905	Y	N	NE	NE	1394	330.015	1353	347.973	NE	5570	232.621	5524	250.625	NE
ycaP	956762	957454	693	+	b0906	Y	N	NE	NE	167	100.465	167	109.297	NE	770	81.7167	770	88.9006	NE
serC	957653	958741	1089	+	b0907	Y	N	NE	NE	333	127.481	326	135.773	NE	8	0.540276	8	0.587773	E
aroA	958812	960095	1284	+	b0908	Y	N	NE	NE	197	63.9635	175	61.8282	NE	11	0.630059	11	0.685589	E
ycaL	960264	961028	765	+	b0909	Y	N	NE	NE	93	50.6818	85	50.2644	NE	379	36.436	369	38.4938	NE
cmk	961201	961884	684	+	b0910	Y	N	NE	E	10	6.09501	10	6.63852	NE	33	3.54823	32	3.74752	NE
rpsA	961995	963668	1674	+	b0911	Y	N	E	NE	2	0.498087	1	0.270362	E	7	0.307536	7	0.333862	E
ihfB	963828	964112	285	+	b0912	Y	N	NE	NE	5	7.31402	5	7.98657	NE	30	7.74158	30	8.45345	NE
ycaI	964320	966584	2265	+	b0913	Y	N	NE	NE	605	111.357	596	119.171	NE	6626	215.148	6611	233.192	NE
msbA	966621	968369	1749	+	b0914	Y	N	E	E	4	0.953457	4	1.03642	E	30	1.26149	30	1.37126	E
lpxK	968366	969352	987	+	b0915	Y	N	E	E	3	1.26717	3	1.37894	E	23	1.71382	13	1.05412	E
ycaQ	969389	970621	1233	+	b0916	Y	N	NE	NE	1240	419.266	1232	453.327	NE	4237	252.725	4221	273.993	NE
ycaR	970673	970855	183	+	b0917	Y	N	NE	NE	1	2.27814	0	0	E	0	0	0	0	E
kdsB	970852	971598	747	+	b0918	Y	N	E	E	3	1.67429	2	1.21368	E	3	0.295362	3	0.321157	E
ycbJ	971752	972645	894	+	b0919	Y	N	NE	NE	158	73.6801	157	79.6267	NE	1520	125.043	1508	134.922	NE
elyC	972622	973401	780	-	b0920	Y	N	NE	NE	151	80.7074	142	82.6811	NE	1423	134.173	587	60.2946	NE
smtA	973537	974322	786	+	b0921	Y	N	NE	NE	483	256.186	482	278.318	NE	2418	226.249	2336	237.952	NE
mukF	974319	975641	1323	+	b0922	Y	N	E	E	4	1.26047	3	1.026	E	30	1.66769	27	1.62897	E
mukE	975622	976326	705	+	b0923	Y	N	E	E	45	26.6106	21	13.4898	NE	140	14.6047	113	12.8052	NE
mukB	976326	980786	4461	+	b0924	Y	N	E	E	12	1.12145	12	1.21871	E	64	1.05512	61	1.09287	E
ldtD	981047	982894	1848	+	b0925	Y	N	NE	NE	594	134.003	590	144.688	NE	6631	263.895	6629	286.782	NE
ycbK	983075	983623	549	+	b0926	Y	N	NE	E	157	119.222	154	127.134	NE	903	120.968	898	130.779	NE
ycbL	983650	984297	648	+	b0927	Y	N	NE	NE	594	382.157	571	399.412	NE	6065	688.35	6012	741.867	NE
aspC	984519	985709	1191	-	b0928	Y	N	NE	NE	202	70.7083	202	76.9074	NE	371	22.9095	371	24.918	NE
ompF	985894	986982	1089	-	b0929	Y	N	NE	NE	97	37.1342	97	40.3988	NE	166	11.2107	165	12.1228	NE
asnS	987585	988985	1401	-	b0930	Y	N	E	E	4	1.19029	3	0.970285	E	21	1.10239	17	0.96995	E
pncB	989154	990356	1203	-	b0931	Y	N	NE	NE	214	74.1616	211	79.4631	NE	1227	75.0123	1209	80.3215	NE
pepN	990622	993234	2613	+	b0932	Y	N	NE	NE	4473	713.658	4434	768.619	NE	13688	385.26	13185	403.198	NE
ssuB	993277	994044	768	-	b0933	Y	N	NE	NE	383	207.907	364	214.338	NE	901	86.2813	870	90.3731	NE
ssuC	994041	994832	792	-	b0934	Y	N	NE	NE	227	119.49	208	119.114	NE	1011	93.8814	995	100.518	NE
ssuD	994843	995988	1146	-	b0935	Y	N	NE	NE	959	348.871	939	371.412	NE	4388	281.602	4272	298.088	NE
ssuA	995985	996944	960	-	b0936	Y	N	NE	NE	193	83.8141	176	83.0025	NE	744	56.9974	738	61.3985	NE
ssuE	996937	997512	576	-	b0937	Y	N	NE	NE	376	272.142	365	288.197	NE	1135	144.919	1117	155.587	NE
elfA	997868	998407	540	+	b0938	Y	N	NE	NE	37	28.5653	37	31.0993	NE	1665	226.764	1665	246.88	NE
elfD	998490	999191	702	+	b0939	Y	N	NE	NE	34	20.1917	34	21.942	NE	96	10.0574	46	5.23695	NE
elfC	999216	1001816	2601	+	b0940	Y	N	NE	NE	235	37.6668	210	36.5854	NE	3823	108.098	2658	81.6894	NE
elfG	1001807	1002877	1071	+	b0941	Y	N	NE	NE	228	88.7516	212	89.5467	NE	1196	82.1287	1167	86.9575	NE
ycbU	1002889	1003431	543	+	b0942	Y	N	NE	NE	25	19.1942	23	19.2158	NE	224	30.339	186	27.4136	NE
ycbV	1003439	1003954	516	+	b0943	Y	N	NE	NE	172	138.966	171	149.768	NE	1383	197.118	1374	212.292	NE
ycbF	1003947	1004657	711	+	b0944	Y	N	NE	NE	136	79.7444	130	82.7433	NE	1163	120.299	1147	128.788	NE
pyrD	1004768	1005778	1011	+	b0945	Y	N	NE	NE	84	34.6385	78	34.9282	NE	15	1.09117	7	0.55297	E
zapC	1005952	1006494	543	+	b0946	Y	N	NE	NE	20	15.3554	20	16.7094	NE	48	6.50122	45	6.63232	NE
ycbX	1006491	1007600	1110	-	b0947	Y	N	NE	NE	153	57.4644	139	56.7015	NE	385	25.5089	362	26.0502	NE
rlmL	1007844	1009952	2109	+	b0948	Y	N	NE	NE	1132	223.769	1102	236.694	NE	17099	596.276	16642	630.57	NE
uup	1009964	1011871	1908	+	b0949	Y	N	NE	NE	292	63.8021	259	61.4902	NE	1765	68.033	1631	68.3098	NE
pqiA	1012001	1013254	1254	+	b0950	Y	N	NE	NE	285	94.7498	260	93.9287	NE	2239	131.314	2099	133.77	NE
pqiB	1013259	1014899	1641	+	b0951	Y	N	NE	NE	848	215.436	797	220.191	NE	1342	60.1447	1088	53.0265	NE
pqiC	1014896	1015459	564	+	b0952	Y	N	NE	NE	423	312.674	413	331.114	NE	4390	572.452	4178	590.906	NE
rmf	1015715	1015882	168	+	b0953	Y	N	NE	NE	188	466.53	169	451.64	NE	594	260.034	575	271.079	NE
fabA	1015952	1016470	519	-	b0954	Y	N	E	E	249	200.015	21	18.2774	NE	1063	150.633	85	13.0508	NE
ycbZ	1016539	1018299	1761	-	b0955	Y	N	NE	NE	511	120.974	452	116.248	NE	1773	74.0462	1641	74.4524	NE
matP	1018485	1018937	453	+	b0956	Y	N	NE	NE	10	9.20307	10	9.99758	NE	233	37.8278	229	40.388	NE
ompA	1019013	1020053	1041	-	b0957	Y	N	NE	NE	228	91.3093	221	96.2745	NE	653	46.1334	464	35.6582	NE
sulA	1020410	1020919	510	-	b0958	Y	N	NE	NE	167	136.514	165	146.358	NE	721	103.972	718	112.352	NE
sxy	1021138	1021767	630	+	b0959	Y	N	NE	NE	16	10.5879	16	11.5405	NE	155	18.0944	153	19.4678	NE
yccS	1021730	1023883	2154	-	b0960	Y	N	NE	NE	937	181.353	926	194.777	NE	12273	419.043	12047	447.022	NE
yccF	1023902	1024348	447	-	b0961	Y	N	NE	NE	74	69.0168	74	75.0621	NE	1570	258.313	1568	280.581	NE
helD	1024471	1026525	2055	+	b0962	Y	N	NE	NE	747	151.544	730	160.939	NE	9580	342.852	9549	371.381	NE
mgsA	1026557	1027015	459	-	b0963	Y	N	NE	E	105	95.369	82	80.8173	NE	318	50.9528	264	45.9004	NE
yccT	1027111	1027773	663	-	b0964	Y	N	NE	NE	19	11.9473	18	12.2818	NE	134	14.8643	132	15.8886	NE
yccU	1027946	1028359	414	+	b0965	Y	N	NE	E	63	63.4411	59	64.3901	NE	514	91.3095	489	94.1453	NE
hspQ	1028404	1028721	318	-	b0966	Y	N	NE	NE	134	175.674	133	188.597	NE	813	188.026	809	202.374	NE
rlmI	1028779	1029969	1191	-	b0967	Y	N	NE	NE	71	24.8529	65	24.7474	NE	1236	76.3238	1165	78.2465	NE
yccX	1030064	1030342	279	+	b0968	Y	N	NE	NE	8	11.9541	7	11.4443	NE	5	1.31801	3	0.865236	E
tusE	1030339	1030668	330	-	b0969	Y	N	NE	NE	4	5.05332	4	5.52184	NE	6	1.33718	6	1.46116	E
yccA	1030759	1031418	660	-	b0970	Y	N	NE	NE	50	31.5833	45	30.856	NE	1367	152.327	1359	164.388	NE
serT	1031625	1031712	88	-	b0971	N	N	E	NE	0	0	0	0	E	1	0.835739	1	0.919313	E
hyaA	1032139	1033257	1119	+	b0972	Y	N	NE	E	1593	593.494	1557	629.594	NE	2524	165.887	2501	178.406	NE
hyaB	1033254	1035047	1794	+	b0973	Y	N	NE	NE	2847	661.6	2571	649.604	NE	13424	550.317	12610	562.062	NE
hyaC	1035066	1035773	708	+	b0974	Y	N	NE	E	100	58.884	88	56.2686	NE	4506	468.071	2334	263.273	NE
hyaD	1035770	1036357	588	+	b0975	Y	N	NE	E	1074	761.479	946	730.345	NE	2729	341.334	2244	305.62	NE
hyaE	1036354	1036752	399	+	b0976	Y	N	NE	NE	870	909.028	861	978.065	NE	1491	274.826	1457	291.976	NE
hyaF	1036749	1037606	858	+	b0977	Y	N	NE	NE	943	458.2	920	485.503	NE	2744	235.207	2723	253.498	NE
cbdA	1037740	1039284	1545	+	b0978	Y	N	NE	NE	564	152.188	525	154.027	NE	1938	92.2526	1848	95.6448	NE
cbdB	1039296	1040432	1137	+	b0979	Y	N	NE	NE	1516	555.865	1136	453.203	NE	9785	632.927	8686	611.304	NE
cbdX	1040445	1040537	93	+	b4592	Y	N	NE	NE	168	753.108	168	823.988	NE	895	707.772	895	774.386	NE
appA	1040617	1041915	1299	+	b0980	Y	N	NE	NE	971	311.631	967	337.357	NE	3025	171.265	3000	184.632	NE
etk	1042030	1044210	2181	-	b0981	Y	N	NE	NE	1340	256.141	1316	273.635	NE	7353	247.949	7108	260.727	NE
etp	1044230	1044676	447	-	b0982	Y	N	NE	NE	91	84.872	41	41.5885	NE	408	67.1284	403	72.1135	NE
gfcE	1044664	1045803	1140	-	b0983	Y	N	NE	NE	176	64.3633	82	32.62	NE	790	50.9654	689	48.3516	NE
gfcD	1045849	1047945	2097	-	b0984	Y	N	NE	NE	999	198.608	884	191.052	NE	3291	115.42	3212	122.461	NE
gfcC	1047945	1048691	747	-	b0985	Y	N	NE	NE	101	56.3679	99	60.0771	NE	1501	147.779	1493	159.829	NE
gfcB	1048688	1049332	645	-	b0986	Y	N	NE	NE	742	479.595	727	511.105	NE	8493	968.4	8483	1052.08	NE
gfcA	1049439	1049744	306	-	b0987	Y	N	NE	E	207	282.02	190	280.889	NE	299	71.8626	271	70.6763	NE
insA	1049833	1050108	276	+	b4516	Y	N	NE	NE	78	117.819	17	28.1241	NE	339	90.3325	88	25.6824	NE
insB1	1050027	1050530	504	+	b0988	Y	N	NE	E	411	339.971	405	363.888	NE	3893	568.077	3878	614.672	NE
cspH	1050963	1051175	213	-	b0989	Y	N	NE	NE	0	0	0	0	E	3	1.03585	1	0.373325	E
cspG	1051461	1051673	213	+	b0990	Y	N	NE	NE	5	9.78636	3	6.34871	NE	15	5.17923	6	2.23995	NE
ymcE	1051847	1052077	231	+	b0991	Y	N	NE	NE	20	36.0951	20	39.5165	NE	23	7.32267	21	7.31965	NE
gnsA	1052067	1052240	174	+	b4517	Y	N	NE	NE	1	2.39597	1	2.57345	NE	5	2.11336	4	1.81593	E
yccM	1052289	1053362	1074	-	b0992	Y	N	NE	NE	159	61.7197	148	62.3243	NE	1383	94.7046	1295	96.2028	NE
torS	1053434	1056178	2745	-	b0993	Y	N	NE	NE	987	149.901	932	153.881	NE	4677	125.308	4350	126.701	NE
torT	1056261	1057289	1029	+	b0994	Y	N	NE	NE	71	28.7656	68	29.9991	NE	457	32.6629	435	33.8541	NE
torR	1057262	1057954	693	-	b0995	Y	N	NE	E	69	41.5094	64	41.8862	NE	586	62.1896	532	61.4222	NE
torC	1058084	1059256	1173	+	b0996	Y	N	NE	NE	116	41.2279	105	40.4943	NE	454	28.465	396	26.9416	NE
torA	1059256	1061802	2547	+	b0997	Y	N	NE	NE	2197	359.61	2083	370.636	NE	8781	253.553	8472	265.93	NE
torD	1061799	1062398	600	+	b0998	Y	N	NE	E	82	56.9762	62	46.8256	NE	237	29.0503	236	31.4432	NE
cbpM	1062550	1062855	306	-	b0999	Y	N	NE	E	86	117.168	82	121.226	NE	333	80.0343	273	71.1979	NE
cbpA	1062855	1063775	921	-	b1000	Y	N	NE	NE	513	232.214	510	250.434	NE	879	70.1912	866	75.0177	NE
yccE	1064036	1065292	1257	+	b1001	Y	N	NE	NE	1	0.331662	1	0.360327	E	9	0.526575	9	0.572088	E
agp	1065585	1066826	1242	+	b1002	Y	N	NE	NE	576	193.344	574	209.545	NE	4278	253.322	4257	274.152	NE
yccJ	1066864	1067091	228	-	b1003	Y	N	NE	NE	34	62.1691	32	64.1383	NE	618	199.346	618	218.514	NE
wrbA	1067112	1067708	597	-	b1004	Y	N	NE	NE	1082	755.586	1081	820.888	NE	2849	350.971	1929	258.412	NE
ymdF	1068081	1068254	174	+	b4518	Y	N	NE	NE	0	0	0	0	E	2	0.845345	2	0.907963	E
rutG	1068511	1069839	1329	-	b1006	Y	N	NE	NE	597	187.275	535	182.671	NE	4090	226.335	4035	243.042	NE
rutF	1069860	1070354	495	-	b1007	Y	N	NE	NE	1352	1138.68	1331	1219.54	NE	2824	419.578	2781	449.514	NE
rutE	1070365	1070955	591	-	b1008	Y	N	NE	NE	1671	1178.74	871	668.727	NE	2063	256.723	1053	142.62	NE
rutD	1070965	1071765	801	-	b1009	Y	N	NE	NE	976	507.982	717	405.586	NE	3801	348.995	3518	351.06	NE
rutC	1071773	1072159	387	-	b1010	Y	N	NE	E	292	314.559	291	341.74	NE	2495	474.147	2495	516.887	NE
rutB	1072171	1072863	693	-	b1011	Y	N	NE	E	345	207.547	241	157.728	NE	1130	119.922	995	114.878	NE
rutA	1072863	1074011	1149	-	b1012	Y	N	NE	NE	1341	486.563	1317	519.447	NE	3645	233.309	3446	239.769	NE
rutR	1074242	1074880	639	+	b1013	Y	N	NE	NE	407	265.537	396	281.247	NE	1294	148.932	1270	159.118	NE
putA	1074920	1078882	3963	-	b1014	Y	N	NE	NE	1940	204.084	1888	215.823	NE	6122	113.612	5823	117.426	NE
putP	1079305	1080813	1509	+	b1015	Y	N	NE	NE	1786	493.427	1764	529.453	NE	13540	659.907	13502	714.906	NE
efeU	1081356	1082185	830	+	b4490	Y	Y	NE	NE	564	283.29	559	305.835	NE	5991	530.853	5925	571.856	NE
efeO	1082243	1083370	1128	+	b1018	Y	N	NE	NE	187	69.1136	166	66.8004	NE	1860	121.271	1691	120.043	NE
efeB	1083376	1084647	1272	+	b1019	Y	N	NE	NE	1538	504.081	1390	494.445	NE	6321	365.47	4808	301.71	NE
phoH	1084992	1086056	1065	+	b1020	Y	N	NE	NE	196	76.7251	136	57.7964	NE	500	34.5282	333	24.9648	NE
pgaD	1086106	1086519	414	-	b1021	Y	N	NE	NE	122	122.854	117	127.689	NE	602	106.942	578	111.28	NE
pgaC	1086521	1087846	1326	-	b1022	Y	N	NE	NE	120	37.7284	102	34.9127	NE	567	31.448	482	29.104	NE
pgaB	1087839	1089857	2019	-	b1023	Y	N	NE	NE	44	9.08546	42	9.41891	NE	1242	45.2417	1227	48.5421	NE
pgaA	1089866	1092289	2424	-	b1024	Y	N	NE	NE	102	17.5428	98	18.3047	NE	2427	73.6361	2413	79.509	NE
ycdT	1092876	1094234	1359	+	b1025	Y	N	NE	NE	29	8.8963	20	6.66505	NE	93	5.03288	31	1.82246	E
insF1	1094275	1095141	867	-	b1026	Y	N	NE	NE	756	363.524	732	381.94	NE	864	73.2906	813	74.8337	NE
insE1	1095138	1095437	300	-	b1027	Y	N	NE	E	26	36.1312	26	39.2731	NE	405	99.2858	401	106.853	NE
ymdE	1095505	1095846	342	+	b1028	Y	Y	NE	NE	6	7.31402	6	7.96622	NE	32	6.88141	28	6.55816	NE
ycdU	1095843	1096829	987	+	b1029	Y	N	NE	NE	3	1.26717	3	1.37894	E	136	10.1339	136	11.0277	NE
serX	1097565	1097652	88	-	b1032	N	N	NE	NE	0	0	0	0	E	0	0	0	0	E
ghrA	1097886	1098824	939	+	b1033	Y	N	NE	E	314	139.41	303	146.374	NE	1782	139.571	1711	145.812	NE
ycdX	1098879	1099616	738	+	b1034	Y	N	NE	E	134	75.6971	126	77.4768	NE	1128	112.41	1089	118.128	NE
ycdY	1099640	1100194	555	+	b1035	Y	N	NE	NE	81	60.8447	77	62.8204	NE	353	46.7773	322	46.3434	NE
ycdZ	1100296	1100787	492	+	b1036	Y	N	NE	E	1174	994.795	1148	1058.85	NE	4000	597.927	3549	577.459	NE
csgG	1100851	1101684	834	-	b1037	Y	N	NE	NE	219	109.473	198	107.762	NE	1654	145.856	1605	154.099	NE
csgF	1101711	1102127	417	-	b1038	Y	N	NE	NE	6	5.99855	6	6.49713	NE	14	2.46914	9	1.71923	E
csgE	1102152	1102541	390	-	b1039	Y	N	NE	E	0	0	0	0	E	34	6.41162	34	6.98472	NE
csgD	1102546	1103196	651	-	b1040	Y	N	NE	NE	1	0.640398	1	0.695992	E	10	1.12972	9	1.10502	E
csgB	1103951	1104406	456	+	b1041	Y	N	NE	NE	3	2.74276	3	2.97785	NE	209	33.7081	209	36.5974	NE
csgA	1104447	1104902	456	+	b1042	Y	N	NE	NE	220	201.135	219	217.383	NE	538	86.7702	537	94.0326	NE
csgC	1104961	1105293	333	+	b1043	Y	N	NE	NE	2	2.5039	2	2.73376	NE	53	11.7054	52	12.5388	NE
ymdA	1105414	1105725	312	+	b1044	Y	N	NE	NE	2	2.67243	2	2.89513	NE	314	74.0165	314	80.1845	NE
ymdB	1105820	1106353	534	+	b1045	Y	N	NE	NE	310	242.02	308	262.051	NE	1363	187.719	1356	203.525	NE
clsC	1106355	1107776	1422	+	b1046	Y	N	NE	NE	923	270.603	839	267.006	NE	3833	198.241	3533	198.347	NE
opgC	1107784	1108941	1158	-	b1047	Y	N	NE	NE	146	52.5624	112	43.8018	NE	750	47.6328	690	47.6042	NE
opgG	1109335	1110870	1536	+	b1048	Y	N	NE	NE	263	71.3831	257	75.8803	NE	1005	48.1203	958	49.8981	NE
opgH	1110863	1113406	2544	+	b1049	Y	N	NE	NE	724	118.646	690	122.932	NE	5533	159.955	5481	172.265	NE
yceK	1113579	1113806	228	+	b1050	Y	N	NE	NE	21	38.3986	21	42.0908	NE	21	6.77388	20	7.07164	NE
msyB	1113807	1114181	375	-	b1051	Y	N	NE	E	12	13.3408	12	14.5854	NE	80	15.6896	54	11.5785	NE
mdtG	1114264	1115490	1227	-	b1053	Y	N	NE	NE	651	221.191	584	216.033	NE	4009	240.295	3645	237.863	NE
lpxL	1115662	1116582	921	-	b1054	Y	N	NE	NE	4	1.81064	3	1.47314	E	9	0.718681	9	0.779629	E
yceA	1116807	1117859	1053	+	b1055	Y	N	NE	NE	23	9.10605	16	6.88378	NE	179	12.502	154	11.6883	NE
yceI	1117901	1118476	576	-	b1056	Y	N	NE	NE	76	55.0075	71	56.0603	NE	779	99.4646	771	107.392	NE
yceJ	1118480	1119046	567	-	b1057	Y	N	NE	NE	422	310.285	406	323.635	NE	1352	175.367	1352	190.12	NE
yceO	1119307	1119447	141	-	b1058	Y	N	NE	NE	0	0	0	0	E	0	0	0	0	E
solA	1119468	1120586	1119	-	b1059	Y	N	NE	NE	153	57.0023	153	61.8676	NE	1529	100.492	1518	108.285	NE
bssS	1120701	1120955	255	-	b1060	Y	N	NE	NE	4	6.53959	4	7.09615	NE	423	121.998	422	132.068	NE
dinI	1121242	1121487	246	-	b1061	Y	N	NE	NE	7	11.863	7	12.9128	NE	32	9.56683	32	10.4135	NE
pyrC	1121561	1122607	1047	-	b1062	Y	N	NE	NE	288	114.677	287	124.247	NE	17	1.19414	17	1.2983	E
yceB	1122713	1123273	561	-	b1063	Y	N	NE	NE	5	3.71568	5	4.0319	NE	277	36.3137	247	35.1366	NE
grxB	1123407	1124054	648	-	b1064	Y	N	NE	NE	109	70.1265	103	72.048	NE	2115	240.043	2077	256.297	NE
mdtH	1124118	1125326	1209	-	b1065	Y	N	NE	NE	1777	612.762	1588	594.821	NE	11678	710.388	10187	673.139	NE
rimJ	1125562	1126146	585	+	b1066	Y	N	NE	NE	115	81.9545	110	85.3983	NE	719	90.3912	702	96.1427	NE
yceH	1126157	1126804	648	+	b1067	Y	N	NE	NE	140	90.0708	140	97.9293	NE	2207	250.484	2008	247.783	NE
yceM	1126806	1127729	924	+	b1068	Y	N	NE	NE	599	270.262	552	270.104	NE	3135	249.528	2772	239.28	NE
murJ	1127839	1129374	1536	+	b1069	Y	N	E	E	17	4.61412	16	4.72407	NE	68	3.2559	55	2.86471	NE
flgN	1129414	1129830	417	-	b1070	Y	N	NE	NE	100	99.9758	99	107.203	NE	611	107.76	597	114.043	NE
flgM	1129835	1130128	294	-	b1071	Y	N	NE	NE	17	24.1064	15	23.1611	NE	101	25.2655	96	26.1493	NE
flgA	1130204	1130863	660	-	b1072	Y	N	NE	NE	262	165.496	258	176.908	NE	970	108.089	968	117.091	NE
flgB	1131018	1131434	417	+	b1073	Y	N	NE	NE	189	188.954	181	195.997	NE	2138	377.073	2127	406.312	NE
flgC	1131438	1131842	405	+	b1074	Y	N	NE	NE	76	78.2329	73	81.5915	NE	334	60.652	294	57.9685	NE
flgD	1131854	1132549	696	+	b1075	Y	N	NE	NE	232	138.966	217	141.355	NE	563	59.4912	548	62.9729	NE
flgE	1132574	1133782	1209	+	b1076	Y	N	NE	NE	256	88.2764	193	72.2924	NE	1013	61.6221	852	56.2986	NE
flgF	1133802	1134557	756	+	b1077	Y	N	NE	NE	2995	1651.6	2981	1785.6	NE	8025	780.686	7998	845.134	NE
flgG	1134729	1135511	783	+	b1078	Y	N	NE	NE	180	95.8388	173	100.311	NE	1194	112.149	1134	115.995	NE
flgH	1135564	1136262	699	+	b1079	Y	N	NE	NE	145	86.4812	134	86.881	NE	695	73.1242	670	76.6332	NE
flgI	1136274	1137371	1098	+	b1080	Y	N	NE	NE	449	170.481	447	184.509	NE	1849	123.848	1782	129.76	NE
flgJ	1137371	1138312	942	+	b1081	Y	N	NE	NE	160	70.8109	144	69.3227	NE	850	66.3623	654	55.5409	NE
flgK	1138378	1140021	1644	+	b1082	Y	N	NE	NE	684	173.454	639	176.189	NE	5541	247.879	5290	257.31	NE
flgL	1140033	1140986	954	+	b1083	Y	N	NE	NE	100	43.7001	97	46.0583	NE	714	55.0431	706	59.1376	NE
rne	1141182	1144367	3186	-	b1084	Y	N	E	E	389	50.902	332	47.2391	NE	334	7.70999	140	3.5141	NE
yceQ	1144502	1144822	321	+	b1085	Y	N	E	E	0	0	0	0	E	1	0.229112	1	0.247626	E
rluC	1144940	1145899	960	+	b1086	Y	N	NE	NE	2000	868.539	1998	942.267	NE	8229	630.419	8228	684.535	NE
yceF	1146011	1146595	585	-	b1087	Y	N	NE	NE	217	154.645	215	166.915	NE	1820	228.807	1815	248.574	NE
psrD	1146589	1146757	169	+	b4418	N	N	NE	NE	13	32.0691	13	34.5203	NE	4	1.74071	4	1.87376	E
yceD	1146794	1147315	522	+	b1088	Y	N	NE	NE	3	2.39597	3	2.59481	NE	39	5.49474	38	5.79816	NE
rpmF	1147367	1147540	174	+	b1089	Y	N	NE	NE	2	4.79194	0	0	E	0	0	0	0	E
plsX	1147621	1148691	1071	+	b1090	Y	N	NE	NE	380	147.919	374	157.974	NE	4958	340.463	4792	357.07	NE
fabH	1148759	1149712	954	+	b1091	Y	N	NE	E	10	4.37001	5	2.37414	NE	28	2.15855	13	1.08894	E
fabD	1149728	1150657	930	+	b1092	Y	N	E	E	7	3.13795	6	2.92903	NE	42	3.32139	24	2.06684	E
fabG	1150670	1151404	735	+	b1093	Y	N	E	E	1	0.567209	1	0.617628	E	4	0.400245	4	0.435822	E
acpP	1151615	1151851	237	+	b1094	Y	N	E	NE	0	0	0	0	E	4	1.24127	4	1.35567	E
fabF	1151939	1153180	1242	+	b1095	Y	N	NE	NE	428	143.666	421	153.69	NE	1280	75.7952	1221	78.6327	NE
pabC	1153300	1154109	810	+	b1096	Y	N	NE	NE	609	313.446	606	338.661	NE	723	65.6458	710	69.9959	NE
yceG	1154112	1155134	1023	+	b1097	Y	N	NE	NE	126	51.3483	124	54.8202	NE	1829	131.49	1729	134.846	NE
tmk	1155124	1155765	642	+	b1098	Y	N	E	E	3	1.94813	0	0	E	37	4.23858	11	1.37118	E
holB	1155762	1156766	1005	+	b1099	Y	N	E	E	14	5.80755	4	1.80281	E	619	45.2979	26	2.06721	E
ycfH	1156777	1157574	798	+	b1100	Y	N	NE	NE	47	24.5542	45	25.5592	NE	438	40.3668	438	43.8865	NE
ptsG	1157869	1159302	1434	+	b1101	Y	N	NE	NE	618	179.668	577	182.512	NE	2244	115.087	2240	124.993	NE
fhuE	1159362	1161551	2190	-	b1102	Y	N	NE	NE	179	34.0753	172	35.6041	NE	2126	71.3958	1975	72.1209	NE
hinT	1161885	1162244	360	+	b1103	Y	N	NE	NE	129	149.389	117	146.919	NE	1065	217.571	1034	229.053	NE
ycfL	1162247	1162624	378	+	b1104	Y	N	NE	NE	77	84.9239	77	92.7781	NE	282	54.8669	272	57.8157	NE
lpoB	1162638	1163279	642	+	b1105	Y	N	NE	NE	169	109.744	158	111.644	NE	702	80.4184	659	82.1461	NE
thiK	1163260	1164084	825	+	b1106	Y	N	NE	NE	116	58.6185	73	39.9916	NE	1242	110.719	815	78.7637	NE
nagZ	1164095	1165120	1026	+	b1107	Y	N	NE	NE	206	83.7049	188	83.2028	NE	1242	89.0282	1008	78.6979	NE
ycfP	1165143	1165685	543	+	b1108	Y	N	NE	E	22	16.8909	21	17.5448	NE	162	21.9416	159	23.4342	NE
ndh	1166085	1167389	1305	+	b1109	Y	N	NE	NE	216	69.004	202	70.1196	NE	35	1.97247	26	1.59215	E
ycfJ	1167599	1168138	540	+	b1110	Y	N	NE	NE	660	509.543	659	553.904	NE	2382	324.415	2335	346.225	NE
ycfQ	1168200	1168832	633	-	b1111	Y	N	NE	NE	14	9.22051	14	10.0458	NE	65	7.55202	65	8.22793	NE
bhsA	1169073	1169330	258	+	b1112	Y	N	NE	NE	6	9.69532	6	10.5101	NE	53	15.1081	52	16.0687	NE
ldtC	1169412	1170374	963	-	b1113	Y	N	NE	NE	151	65.3704	145	68.1515	NE	751	57.3544	751	62.2687	NE
mfd	1170518	1173964	3447	-	b1114	Y	N	NE	NE	2768	334.777	2743	360.629	NE	3689	78.7083	3579	83.0078	NE
ycfT	1174092	1175165	1074	-	b1115	Y	N	NE	NE	310	120.334	304	128.017	NE	1902	130.245	1900	141.147	NE
lolC	1175427	1176626	1200	+	b1116	Y	N	E	E	6	2.08449	5	1.88813	E	34	2.08378	34	2.26497	NE
lolD	1176619	1177320	702	+	b1117	Y	N	E	E	4	2.37549	4	2.58142	NE	31	3.24772	31	3.52925	NE
lolE	1177320	1178564	1245	+	b1118	Y	N	E	E	0	0	0	0	E	28	1.65402	22	1.41309	E
nagK	1178593	1179504	912	+	b1119	Y	N	NE	NE	44	20.1135	43	21.3413	NE	122	9.83826	116	10.1562	NE
cobB	1179631	1180359	729	+	b1120	Y	N	NE	NE	53	30.3095	51	31.7815	NE	207	20.8832	199	21.8766	NE
ycfZ	1180479	1181267	789	-	b1121	Y	N	NE	NE	34	17.9652	31	17.826	NE	702	65.4355	618	62.6908	NE
ymfA	1181264	1181725	462	-	b1122	Y	N	NE	NE	13	11.7309	10	9.78636	NE	215	34.2255	175	30.2122	NE
potD	1181783	1182829	1047	-	b1123	Y	N	NE	E	158	62.9131	144	62.34	NE	1358	95.3908	1352	103.253	NE
potC	1182826	1183620	795	-	b1124	Y	N	NE	E	489	256.432	464	264.625	NE	3254	301.026	3250	326.979	NE
potB	1183617	1184444	828	-	b1125	Y	N	NE	NE	165	83.0777	163	89.4138	NE	3999	355.201	3937	380.983	NE
potA	1184458	1185594	1137	-	b1126	Y	N	NE	NE	17	6.23332	7	2.79262	NE	506	32.7298	414	29.1365	NE
pepT	1185844	1187070	1227	+	b1127	Y	N	NE	NE	441	149.839	424	156.846	NE	2230	133.664	2195	143.24	NE
roxA	1187119	1188240	1122	-	b1128	Y	N	NE	E	663	246.349	645	260.058	NE	2044	133.98	2026	144.103	NE
phoQ	1188316	1189776	1461	-	b1129	Y	N	NE	NE	252	71.9086	252	78.1104	NE	1781	89.6535	1778	97.2216	NE
phoP	1189776	1190447	672	-	b1130	Y	N	NE	NE	61	37.8435	59	39.6726	NE	693	75.8433	693	82.2044	NE
purB	1190616	1191986	1371	-	b1131	Y	N	NE	NE	14	4.25717	14	4.62121	NE	45	2.41395	45	2.62037	NE
hflD	1191990	1192631	642	-	b1132	Y	N	NE	NE	163	105.848	159	112.351	NE	297	34.0232	297	37.0218	NE
mnmA	1192667	1193773	1107	-	b1133	Y	N	E	E	22	8.28525	20	8.18251	NE	8	0.531491	8	0.57739	E
nudJ	1193827	1194288	462	-	b1134	Y	N	NE	NE	20	18.0476	12	11.7436	NE	299	47.5973	201	34.7008	NE
rluE	1194298	1194951	654	-	b1135	Y	N	NE	NE	87	55.459	85	58.8645	NE	656	73.7699	656	80.1421	NE
icd	1195123	1196373	1251	+	b1136	Y	N	NE	NE	74	24.6607	73	26.441	NE	51	2.99824	30	1.9169	E
ymfD	1196867	1197532	666	-	b1137	Y	N	NE	NE	0	0	0	0	E	0	0	0	0	E
ymfE	1197533	1198237	705	-	b1138	Y	N	NE	NE	0	0	0	0	E	0	0	0	0	E
lit	1198695	1199588	894	+	b1139	Y	N	NE	NE	6	2.79798	6	3.04306	NE	466	38.3356	465	41.6039	NE
intE	1199679	1200806	1128	-	b1140	Y	N	NE	NE	68	25.1322	65	26.1568	NE	406	26.471	399	28.3248	NE
xisE	1200787	1201032	246	-	b1141	Y	N	NE	NE	110	186.418	110	202.915	NE	843	252.026	843	274.329	NE
ymfI	1201497	1201838	342	+	b1143	Y	N	NE	E	8	9.75202	7	9.29392	NE	23	4.94601	23	5.38706	NE
ymfJ	1201776	1202084	309	-	b1144	Y	N	NE	E	1	1.34919	1	1.4628	E	12	2.85612	12	3.09663	NE
cohE	1202259	1202933	675	-	b1145	Y	N	NE	E	1	0.617628	1	0.673504	E	4	0.435822	4	0.475251	E
croE	1203024	1203224	201	+	b1146	Y	N	NE	E	0	0	0	0	E	62	22.6855	62	24.6475	NE
ymfL	1203268	1203825	558	+	b1147	Y	N	NE	NE	41	30.6324	41	33.2546	NE	746	98.3236	745	106.597	NE
ymfM	1203822	1204160	339	+	b1148	Y	N	NE	NE	33	40.5831	31	41.5558	NE	35	7.59315	35	8.27677	NE
oweE	1204170	1204403	234	+	b4692	Y	Y	NE	NE	151	269.025	148	288.323	NE	394	123.832	394	135.405	NE
aaaE	1204404	1205537	1134	+	b4693	Y	Y	NE	NE	476	174.995	392	156.837	NE	3179	206.173	2989	210.966	NE
ymfR	1205549	1205731	183	+	b1150	Y	N	NE	NE	350	797.348	329	821.316	NE	581	233.495	352	155.017	NE
beeE	1205731	1206142	412	+	b1151	Y	Y	NE	NE	118	119.403	100	109.71	NE	821	146.555	118	22.8377	NE
jayE	1206143	1206922	780	+	b1152	Y	Y	NE	NE	61	32.6036	49	28.5308	NE	841	79.2966	804	82.5841	NE
ymfQ	1206913	1207497	585	+	b1153	Y	N	NE	NE	292	208.093	288	223.588	NE	1078	135.524	1067	146.131	NE
stfP	1207501	1208130	630	+	b1154	Y	N	NE	NE	61	40.3664	59	42.5554	NE	174	20.3124	173	22.0126	NE
tfaP	1208132	1208545	414	+	b1155	Y	N	NE	NE	14	14.098	12	13.0963	NE	88	15.6328	38	7.316	NE
tfaE	1208517	1209119	603	-	b1156	Y	N	NE	NE	225	155.559	223	167.511	NE	1024	124.892	972	128.803	NE
stfE	1209119	1209619	501	-	b1157	Y	Y	NE	NE	46	38.2781	43	38.8864	NE	828	121.547	819	130.658	NE
pinE	1209685	1210239	555	+	b1158	Y	N	NE	NE	70	52.5818	69	56.2936	NE	2423	321.08	2381	342.682	NE
mcrA	1210346	1211179	834	+	b1159	Y	N	NE	NE	1	0.499879	1	0.544254	E	14	1.23457	14	1.34417	E
icdC	1211413	1211577	165	+	b4519	Y	Y	NE	NE	0	0	0	0	E	0	0	0	0	E
iraM	1211680	1212003	324	-	b1160	Y	N	NE	E	0	0	0	0	E	0	0	0	0	E
ycgX	1212703	1213107	405	-	b1161	Y	N	NE	E	0	0	0	0	E	2	0.363185	2	0.394343	E
bluR	1213328	1214059	732	-	b1162	Y	N	NE	NE	435	247.747	435	269.868	NE	2605	261.728	2590	283.455	NE
bluF	1214264	1215475	1212	-	b1163	Y	N	NE	NE	17	5.84759	16	5.97705	NE	529	32.1001	517	34.0706	NE
ycgZ	1215789	1216025	237	+	b1164	Y	N	NE	NE	11	19.3497	11	21.1331	NE	87	26.9975	87	29.4858	NE
ymgA	1216068	1216340	273	+	b1165	Y	N	NE	NE	1	1.5271	1	1.64782	E	209	56.3037	10	2.90692	NE
ariR	1216369	1216635	267	+	b1166	Y	N	NE	NE	0	0	0	0	E	0	0	0	0	E
ymgC	1216748	1216996	249	+	b1167	Y	N	NE	NE	0	0	0	0	E	1	0.295362	1	0.321157	E
ycgG	1217328	1218851	1524	+	b1168	Y	N	NE	NE	17	4.65045	9	2.67243	NE	1467	70.7943	1362	71.345	NE
ymgF	1218983	1219201	219	+	b4520	Y	N	NE	NE	23	43.7839	21	43.1275	NE	508	170.598	465	168.465	NE
ycgH	1219601	1222248	2648	+	b4491	Y	Y	NE	NE	79	12.4377	67	11.4664	NE	674	18.7195	354	10.6876	NE
ymgD	1222305	1222634	330	-	b1171	Y	N	NE	NE	81	102.33	81	111.817	NE	1349	300.643	1349	328.517	NE
ymgG	1222644	1222988	345	-	b1172	Y	N	NE	NE	141	170.385	141	185.435	NE	1536	327.435	1536	356.357	NE
ymgI	1222990	1223163	174	-	b4593	Y	N	NE	NE	4	9.58388	4	10.2938	NE	0	0	0	0	E
ymgJ	1223264	1223449	186	+	b4594	Y	N	NE	NE	0	0	0	0	E	0	0	0	0	E
ycgI	1223564	1223907	344	+	b4521	Y	Y	NE	NE	5	6.05958	2	2.6386	NE	23	4.91726	22	5.12022	NE
minE	1224279	1224545	267	-	b1174	Y	N	NE	NE	2	3.12284	2	3.3757	NE	0	0	0	0	E
minD	1224549	1225361	813	-	b1175	Y	N	NE	E	21	10.7686	7	3.89625	NE	65	5.87998	32	3.14211	NE
minC	1225385	1226080	696	-	b1176	Y	N	NE	NE	557	333.639	474	308.766	NE	4727	499.493	4716	541.935	NE
ycgJ	1226600	1226968	369	+	b1177	Y	N	NE	NE	4	4.51923	4	4.89031	NE	670	133.537	670	144.502	NE
pliG	1227071	1227472	402	-	b1178	Y	N	NE	NE	7	7.25943	7	7.88728	NE	63	11.5257	63	12.5225	NE
ycgL	1227714	1228007	294	+	b1179	Y	N	NE	NE	137	194.269	136	209.994	NE	299	74.7958	299	81.4443	NE
ycgM	1228079	1228738	660	+	b1180	Y	N	NE	E	57	36.0049	55	37.7129	NE	155	17.2719	154	18.6282	NE
ycgN	1228815	1229276	462	+	b1181	Y	N	NE	NE	38	34.2904	38	37.1882	NE	572	91.0558	572	98.7506	NE
hlyE	1229483	1230394	912	-	b1182	Y	N	NE	NE	0	0	0	0	E	6	0.483849	6	0.525322	E
umuD	1230767	1231186	420	+	b1183	Y	N	NE	NE	48	47.6456	46	49.4262	NE	546	95.6085	536	101.598	NE
umuC	1231186	1232454	1269	+	b1184	Y	N	NE	NE	22	7.22756	15	5.34943	NE	374	21.6752	238	14.9732	NE
dsbB	1232500	1233030	531	-	b1185	Y	N	NE	NE	46	36.1155	44	37.6664	NE	99	13.7118	95	14.3466	NE
nhaB	1233176	1234717	1542	-	b1186	Y	N	NE	NE	653	176.547	643	189.045	NE	3155	150.476	3114	161.509	NE
fadR	1234938	1235657	720	+	b1187	Y	N	NE	NE	162	93.8023	162	101.713	NE	293	29.9287	291	32.2313	NE
ycgB	1235709	1237241	1533	-	b1188	Y	N	NE	NE	229	62.2765	216	63.9107	NE	1721	82.5643	1701	88.7864	NE
dadA	1237571	1238869	1299	+	b1189	Y	N	NE	E	1175	377.103	1056	368.406	NE	3790	214.577	3355	206.48	NE
dadX	1238879	1239949	1071	+	b1190	Y	N	NE	NE	955	371.745	706	298.207	NE	2496	171.399	1022	76.153	NE
cvrA	1240335	1242071	1737	-	b1191	Y	N	NE	NE	666	159.847	653	170.466	NE	6436	272.502	6094	280.641	NE
ldcA	1242166	1243080	915	-	b1192	Y	N	NE	NE	56	25.5151	56	27.6944	NE	103	8.27884	96	8.37524	NE
emtA	1243180	1243791	612	+	b1193	Y	N	NE	NE	104	70.8456	103	76.1358	NE	1235	148.412	1228	160.13	NE
ycgR	1243793	1244527	735	-	b1194	Y	N	NE	NE	14	7.94093	10	6.17628	NE	72	7.20441	57	6.21047	NE
ymgE	1244728	1244982	255	+	b1195	Y	N	NE	NE	562	918.813	560	993.461	NE	5072	1462.83	5071	1587.01	NE
ycgY	1245160	1245600	441	+	b1196	Y	N	NE	NE	2	1.8907	2	2.05876	E	5	0.833844	5	0.907963	E
treA	1245679	1247376	1698	-	b1197	Y	N	NE	NE	323	79.3041	252	67.259	NE	1289	55.8301	1265	59.5611	NE
dhaM	1247696	1249114	1419	-	b1198	Y	N	NE	NE	384	112.818	368	117.382	NE	3814	197.675	3610	203.135	NE
dhaL	1249125	1249757	633	-	b1199	Y	N	NE	E	57	37.5407	56	40.183	NE	209	24.2826	181	22.9116	NE
dhaK	1249768	1250838	1071	-	b1200	Y	N	NE	NE	416	161.933	411	173.602	NE	2428	166.73	2375	176.97	NE
dhaR	1251066	1252985	1920	+	b1201	Y	N	NE	NE	517	112.259	515	121.438	NE	1548	59.2957	1526	63.4784	NE
ycgV	1253085	1255952	2868	-	b1202	Y	N	NE	NE	684	99.4278	612	96.6447	NE	7335	188.094	7116	198.237	NE
ychF	1256721	1257812	1092	-	b1203	Y	N	NE	E	61	23.2883	60	24.9143	NE	122	8.21657	122	8.93675	NE
pth	1257929	1258513	585	-	b1204	Y	N	E	E	2	1.4253	1	0.776348	E	4	0.502872	4	0.547821	E
ychH	1258791	1259069	279	+	b1205	Y	N	NE	E	332	496.095	332	542.786	NE	2053	541.175	2053	592.11	NE
dauA	1259124	1260803	1680	-	b1206	Y	N	NE	NE	391	97.0283	383	103.415	NE	3833	167.796	3749	178.575	NE
prs	1260928	1261875	948	-	b1207	Y	N	E	E	1	0.439767	0	0	E	11	0.853371	10	0.843406	E
ispE	1262026	1262877	852	-	b1208	Y	N	E	E	6	2.93591	1	0.531759	E	13	1.12217	13	1.2195	E
lolB	1262877	1263500	624	-	b1209	Y	N	E	NE	2	1.33621	0	0	E	7	0.825024	3	0.383047	E
hemA	1263714	1264970	1257	+	b1210	Y	N	E	NE	7	2.32163	2	0.720655	E	57	3.33498	18	1.14418	E
prfA	1265012	1266094	1083	+	b1211	Y	N	E	NE	1	0.384948	1	0.418994	E	7	0.47536	6	0.443488	E
prmC	1266094	1266927	834	+	b1212	Y	N	E	E	0	0	0	0	E	12	1.0582	12	1.15214	E
ychQ	1266924	1267316	393	+	b1213	Y	N	NE	E	108	114.568	101	116.639	NE	1083	202.67	1073	218.598	NE
ychA	1267320	1268129	810	+	b1214	Y	N	NE	NE	56	28.8226	37	20.6773	NE	570	51.7539	565	55.701	NE
kdsA	1268165	1269019	855	+	b1215	Y	N	E	NE	6	2.92561	4	2.11893	E	14	1.20425	13	1.21485	E
ldrA	1269168	1269275	108	-	b4419	Y	N	NE	NE	1	3.86018	1	4.16899	NE	56	38.1345	56	41.1852	NE
rdlA	1269323	1269389	67	+	b4420	N	N	NE	NE	8	49.779	8	52.9395	NE	65	71.3497	49	57.2017	NE
ldrB	1269703	1269810	108	-	b4421	Y	N	NE	NE	3	11.5805	3	12.507	NE	1	0.680973	1	0.73545	E
rdlB	1269858	1269923	66	+	b4422	N	N	NE	NE	2	12.6333	2	13.4484	NE	4	4.45727	4	4.74484	NE
ldrC	1270238	1270345	108	-	b4423	Y	N	NE	NE	1	3.86018	1	4.16899	NE	58	39.4964	56	41.1852	NE
rdlC	1270393	1270460	68	+	b4424	N	N	NE	NE	1	6.13087	1	6.51405	NE	1	1.08154	1	1.14914	E
chaA	1270749	1271849	1101	-	b1216	Y	N	NE	NE	234	88.6052	231	95.0678	NE	2419	161.585	2374	172.355	NE
chaB	1272119	1272349	231	+	b1217	Y	N	NE	NE	15	27.0714	15	29.6374	NE	58	18.4659	58	20.2162	NE
chaC	1272507	1273202	696	+	b1218	Y	N	NE	NE	489	292.907	329	214.312	NE	1829	193.267	1453	166.97	NE
ychN	1273246	1273599	354	-	b1219	Y	N	NE	NE	224	263.8	224	286.458	NE	1500	311.632	1500	338.397	NE
ychO	1273784	1275178	1395	+	b1220	Y	N	NE	NE	1006	300.645	995	323.316	NE	6358	335.197	6273	359.585	NE
narL	1275179	1275829	651	-	b1221	Y	N	NE	NE	318	203.646	316	219.933	NE	2468	278.816	2468	303.02	NE
narX	1275822	1277618	1797	-	b1222	Y	N	NE	NE	863	200.214	826	208.323	NE	2786	114.021	2448	108.916	NE
narK	1277957	1279348	1392	+	b1223	Y	N	NE	NE	1268	379.761	1217	396.38	NE	6801	359.325	6519	374.563	NE
narG	1279864	1283607	3744	+	b1224	Y	N	NE	NE	3011	335.278	2988	361.7	NE	23428	460.206	22972	490.556	NE
narH	1283604	1285142	1539	+	b1225	Y	N	NE	NE	205	55.5323	204	60.1042	NE	1489	71.1557	1486	77.2353	NE
narJ	1285139	1285849	711	+	b1226	Y	N	NE	NE	158	92.6442	144	91.6541	NE	526	54.4088	293	32.8988	NE
narI	1285849	1286526	678	+	b1227	Y	N	NE	NE	1181	726.191	1168	782.858	NE	60343	6545.62	48247	5704.71	NE
rttR	1287066	1287236	171	-	b4425	N	N	NE	NE	0	0	0	0	E	0	0	0	0	E
tpr	1287087	1287176	90	-	b1229	Y	N	NE	NE	0	0	0	0	E	0	0	0	0	E
tyrV	1287244	1287328	85	-	b1230	N	N	NE	NE	0	0	0	0	E	2	1.73047	2	1.91026	E
tyrT	1287538	1287622	85	-	b1231	N	N	NE	NE	0	0	0	0	E	0	0	0	0	E
purU	1287782	1288624	843	-	b1232	Y	N	NE	E	65	32.1452	65	34.9657	NE	76	6.63039	76	7.21216	NE
ychJ	1288674	1289132	459	-	b1233	Y	N	NE	NE	5	4.54138	4	3.94231	NE	34	5.44778	19	3.30344	NE
rssA	1289245	1290150	906	+	b1234	Y	N	NE	NE	67	30.8303	61	30.4926	NE	1242	100.82	930	82.0107	NE
rssB	1290242	1291255	1014	+	b1235	Y	N	NE	E	16	6.57829	12	5.3563	NE	183	13.2729	169	13.3074	NE
galU	1291457	1292365	909	+	b1236	Y	N	NE	E	13	5.96225	13	6.47513	NE	19	1.53724	19	1.66948	E
hns	1292509	1292922	414	-	b1237	Y	N	NE	E	14	14.098	13	14.1877	NE	2	0.35529	2	0.385053	E
tdk	1293527	1294144	618	+	b1238	Y	N	NE	E	4	2.69837	4	2.92561	NE	24	2.85612	24	3.09663	NE
insZ	1294426	1295322	897	-	b4573	Y	Y	NE	NE	858	398.773	855	432.059	NE	2421	198.498	2403	214.217	NE
adhE	1295446	1298121	2676	-	b1241	Y	N	NE	NE	180	28.0425	168	28.4711	NE	2876	79.0417	2719	81.2882	NE
ychE	1298598	1299245	648	+	b1242	Y	N	NE	NE	161	103.581	161	112.619	NE	698	79.2198	693	85.5146	NE
oppA	1301182	1302813	1632	+	b1243	Y	N	NE	NE	157	40.1061	138	38.3547	NE	7479	337.036	6622	324.677	NE
oppB	1302899	1303819	921	+	b1244	Y	N	NE	NE	148	66.9935	146	71.6929	NE	1902	151.881	1900	164.588	NE
oppC	1303834	1304742	909	+	b1245	Y	N	NE	E	208	95.396	207	103.104	NE	881	71.2796	880	77.3233	NE
oppD	1304754	1305767	1014	+	b1246	Y	N	NE	E	50	20.5571	49	21.8716	NE	144	10.4443	139	10.9451	NE
oppF	1305764	1306768	1005	+	b1247	Y	N	NE	NE	139	57.6606	126	56.7884	NE	1454	106.402	1414	112.425	NE
yciU	1306821	1307150	330	-	b1248	Y	N	NE	NE	6	7.57998	5	6.9023	NE	25	5.57159	24	5.84464	NE
clsA	1307185	1308645	1461	-	b1249	Y	N	NE	NE	509	145.244	508	157.461	NE	7355	370.242	7355	402.174	NE
yciY	1308788	1308961	174	+	b4595	Y	N	NE	NE	105	251.577	105	270.212	NE	222	93.8333	220	99.876	NE
kch	1309016	1310269	1254	-	b1250	Y	N	NE	NE	47	15.6254	38	13.728	NE	222	13.0199	207	13.1922	NE
yciI	1310569	1310865	297	-	b1251	Y	N	NE	NE	13	18.2481	12	18.3252	NE	71	17.5815	70	18.8577	NE
tonB	1311089	1311808	720	+	b1252	Y	N	NE	E	242	140.124	242	151.942	NE	52	5.31159	52	5.75955	NE
yciA	1311848	1312246	399	-	b1253	Y	N	NE	E	45	47.0187	11	12.4956	NE	29	5.34538	17	3.40672	NE
yciB	1312351	1312890	540	-	b1254	Y	N	NE	E	45	34.7416	45	37.8235	NE	126	17.1605	126	18.6828	NE
yciC	1312920	1313663	744	-	b1255	Y	N	NE	NE	98	54.9141	95	57.9026	NE	869	85.9014	868	93.3291	NE
ompW	1314020	1314658	639	+	b1256	Y	N	NE	NE	122	79.5957	120	85.2264	NE	2077	239.05	2070	259.35	NE
yciE	1314718	1315224	507	-	b1257	Y	N	NE	NE	2	1.64457	1	0.892717	E	245	35.5395	240	37.7962	NE
yciF	1315270	1315770	501	-	b1258	Y	N	NE	NE	74	61.5779	74	66.9209	NE	291	42.7178	290	46.2648	NE
yciG	1315856	1316035	180	-	b1259	Y	N	NE	NE	0	0	0	0	E	0	0	0	0	E
trpA	1316416	1317222	807	-	b1260	Y	N	NE	NE	1038	536.234	1027	576.252	NE	98	8.93112	11	1.08882	E
trpB	1317222	1318415	1194	-	b1261	Y	N	NE	NE	731	255.237	725	275.275	NE	17	1.04712	17	1.13868	E
trpC	1318427	1319788	1362	-	b1262	Y	N	NE	NE	259	79.2781	252	83.7787	NE	28	1.51194	25	1.46621	E
trpD	1319789	1321384	1596	-	b1263	Y	N	NE	NE	698	182.328	683	193.966	NE	40	1.84323	30	1.50296	E
trpE	1321384	1322946	1563	-	b1264	Y	N	NE	NE	484	129.097	357	103.428	NE	12	0.564645	12	0.613301	E
trpL	1323038	1323082	45	-	b1265	Y	N	NE	NE	0	0	0	0	E	1	1.63433	1	1.79378	E
yciV	1323220	1324101	882	+	b1266	Y	N	NE	NE	535	252.881	518	266.609	NE	1528	127.411	1359	123.392	NE
yciO	1324098	1324718	621	+	b1267	Y	N	NE	NE	98	65.7908	98	71.3021	NE	1488	176.224	1479	189.831	NE
yciQ	1324746	1326641	1896	+	b1268	Y	N	NE	NE	843	185.362	805	192.433	NE	10619	411.906	10232	431.487	NE
rluB	1326852	1327727	876	+	b1269	Y	N	NE	E	249	118.502	238	123.41	NE	285	23.9273	282	25.7956	NE
btuR	1327767	1328357	591	-	b1270	Y	N	NE	E	39	27.5111	38	29.1752	NE	567	70.5584	543	73.545	NE
yciK	1328354	1329112	759	-	b1271	Y	N	NE	E	130	71.4056	119	70.9742	NE	1213	117.536	1164	122.47	NE
sohB	1329332	1330381	1050	+	b1272	Y	N	NE	NE	851	337.887	851	367.268	NE	5796	405.969	5792	440.966	NE
yciN	1330417	1330668	252	-	b1273	Y	N	NE	NE	12	19.8523	12	21.5637	NE	33	9.6309	33	10.4611	NE
topA	1331048	1333645	2598	+	b1274	Y	N	E	E	40	6.41877	39	6.80295	NE	48	1.3588	46	1.41551	E
cysB	1333855	1334829	975	+	b1275	Y	N	NE	NE	19	8.12418	17	7.91875	NE	22	1.65948	22	1.80781	E
ymiA	1335124	1335288	165	+	b4522	Y	N	NE	NE	4	10.1066	3	8.17449	NE	113	50.3672	74	35.5708	NE
yciX	1335291	1335458	168	+	b4523	Y	N	NE	NE	8	19.8523	7	18.707	NE	85	37.2103	85	40.0726	NE
acnA	1335831	1338506	2676	+	b1276	Y	N	NE	NE	686	106.873	676	114.562	NE	1687	46.3642	1656	49.5084	NE
ribA	1338570	1339160	591	-	b1277	Y	N	E	E	0	0	0	0	E	1	0.124442	1	0.135442	E
pgpB	1339330	1340094	765	+	b1278	Y	N	NE	NE	347	189.103	332	196.327	NE	1654	159.011	1654	172.544	NE
yciS	1340243	1340551	309	+	b1279	Y	N	NE	E	2	2.69837	2	2.92561	NE	12	2.85612	12	3.09663	NE
yciM	1340558	1341727	1170	+	b1280	Y	N	NE	NE	4	1.4253	0	0	E	39	2.4515	12	0.818683	E
pyrF	1341921	1342658	738	+	b1281	Y	N	NE	E	332	187.548	331	203.53	NE	50	4.98273	46	4.98978	NE
yciH	1342658	1342984	327	+	b1282	Y	N	NE	NE	7	8.92444	6	8.36586	NE	5	1.12454	5	1.22985	E
osmB	1343110	1343328	219	-	b1283	Y	N	NE	NE	26	49.4948	26	53.3959	NE	335	112.5	335	121.367	NE
yciT	1343597	1344346	750	-	b1284	Y	N	NE	NE	65	36.1312	64	38.6689	NE	348	34.1249	233	24.8348	NE
yciZ	1344436	1344609	174	-	b4596	Y	N	NE	NE	16	38.3355	16	41.1752	NE	65	27.4737	64	29.0548	NE
gmr	1344757	1346742	1986	-	b1285	Y	N	NE	NE	309	64.8649	303	69.1787	NE	599	22.182	512	20.6216	NE
ymiB	1346796	1346900	105	+	b4672	Y	N	NE	NE	0	0	0	0	E	0	0	0	0	E
rnb	1346978	1348912	1935	-	b1286	Y	N	NE	NE	96	20.6834	87	20.388	NE	282	10.7182	281	11.6167	NE
yciW	1348980	1350107	1128	-	b1287	Y	N	NE	NE	137	50.634	112	45.0702	NE	1951	127.204	1917	136.087	NE
fabI	1350251	1351039	789	-	b1288	Y	N	E	E	2	1.05678	2	1.15007	E	12	1.11856	9	0.912973	E
ycjD	1351407	1351760	354	-	b1289	Y	N	NE	NE	62	73.0162	38	48.5956	NE	1780	369.803	1723	388.706	NE
sapF	1351828	1352634	807	-	b1290	Y	N	NE	NE	30	15.4981	28	15.7109	NE	85	7.74638	81	8.0177	NE
sapD	1352636	1353628	993	-	b1291	Y	N	NE	NE	15	6.29757	11	5.02288	NE	33	2.44409	33	2.65825	NE
sapC	1353628	1354518	891	-	b1292	Y	N	NE	NE	488	228.335	484	246.372	NE	401	33.0994	372	33.4051	NE
sapB	1354505	1355470	966	-	b1293	Y	N	NE	NE	59	25.4628	54	25.295	NE	216	16.4449	189	15.618	NE
sapA	1355467	1357110	1644	-	b1294	Y	N	NE	NE	402	101.942	383	105.603	NE	3510	157.021	3467	168.638	NE
ymjA	1357423	1357668	246	-	b1295	Y	N	NE	NE	98	166.082	92	169.711	NE	1510	451.435	1464	476.416	NE
puuP	1357802	1359187	1386	-	b1296	Y	N	NE	NE	811	243.943	787	257.535	NE	3212	170.438	3195	184.44	NE
puuA	1359490	1360908	1419	-	b1297	Y	N	NE	NE	1616	474.777	1607	512.591	NE	8055	417.481	8045	452.693	NE
puuD	1361120	1361884	765	+	b1298	Y	N	NE	NE	167	91.0093	154	91.0673	NE	2644	254.187	2545	265.492	NE
puuR	1361911	1362468	558	+	b1299	Y	N	NE	NE	111	82.9315	108	87.5974	NE	398	52.4569	397	56.8042	NE
puuC	1362743	1364230	1488	+	b1300	Y	N	NE	NE	1642	460.046	1628	496.134	NE	7150	353.392	6921	372.08	NE
puuB	1364232	1365512	1281	+	b1301	Y	N	NE	NE	449	146.126	438	155.142	NE	1996	114.595	1989	124.283	NE
puuE	1365550	1366815	1266	+	b1302	Y	N	NE	NE	494	162.676	493	176.27	NE	2149	124.841	2149	135.547	NE
pspF	1366935	1367912	978	-	b1303	Y	N	NE	NE	282	120.21	260	120.706	NE	1098	82.569	1096	89.761	NE
pspA	1368079	1368747	669	+	b1304	Y	N	NE	NE	168	104.692	168	113.515	NE	536	58.924	536	63.89	NE
pspB	1368801	1369025	225	+	b1305	Y	N	NE	NE	4	7.41154	1	1.99473	E	33	10.7866	20	7.0378	NE
pspC	1369025	1369384	360	+	b1306	Y	N	NE	E	34	39.3738	30	37.6716	NE	444	90.7055	421	93.2604	NE
pspD	1369393	1369614	222	+	b1307	Y	N	NE	NE	251	471.359	156	315.71	NE	2427	804.026	2405	858.62	NE
pspE	1369689	1370003	315	+	b1308	Y	N	NE	E	53	70.1449	52	74.4974	NE	57	13.3081	57	14.4057	NE
ycjM	1370216	1371895	1680	+	b1309	Y	N	NE	NE	148	36.7268	148	39.9618	NE	1193	52.2257	1190	56.683	NE
ycjN	1371909	1373201	1293	+	b1310	Y	N	NE	NE	105	33.8549	78	27.3491	NE	1005	57.1638	600	37.1127	NE
ycjO	1373222	1374103	882	+	b1311	Y	N	NE	NE	2075	980.8	2059	1059.75	NE	6678	556.841	6595	598.802	NE
ycjP	1374090	1374932	843	+	b1312	Y	N	NE	NE	364	180.013	336	180.746	NE	894	77.9944	449	42.6087	NE
ycjQ	1374963	1376015	1053	+	b1313	Y	N	NE	NE	842	333.361	722	310.631	NE	2281	159.313	2207	167.507	NE
ycjR	1376034	1376822	789	+	b1314	Y	N	NE	NE	96	50.7253	85	48.8778	NE	247	23.0236	177	17.9551	NE
ycjS	1376832	1377887	1056	+	b1315	Y	N	NE	NE	219	86.4591	197	84.4949	NE	1673	116.516	1640	124.088	NE
ycjT	1377884	1380151	2268	+	b1316	Y	N	NE	NE	1005	184.737	825	164.723	NE	3822	123.937	3510	123.632	NE
ycjU	1380148	1380807	660	+	b1317	Y	N	NE	NE	131	82.7481	131	89.8253	NE	1056	117.672	1054	127.494	NE
ycjV	1380821	1381902	1082	+	b4524	Y	Y	NE	NE	56	21.577	55	23.0678	NE	1265	85.9838	1249	92.4122	NE
ompG	1381947	1382852	906	+	b1319	Y	N	NE	NE	204	93.8713	190	94.977	NE	1873	152.042	1848	162.963	NE
ycjW	1382963	1383961	999	-	b1320	Y	N	NE	NE	404	168.596	223	101.163	NE	1570	115.581	1397	111.798	NE
ycjX	1384117	1385514	1398	+	b1321	Y	N	NE	NE	881	262.724	871	282.363	NE	3977	209.219	3948	225.782	NE
ycjF	1385511	1386572	1062	+	b1322	Y	N	NE	E	1029	403.944	1021	435.229	NE	9282	642.792	9235	694.467	NE
tyrR	1386720	1388261	1542	+	b1323	Y	N	NE	NE	159	42.9876	157	46.1588	NE	767	36.5817	758	39.3139	NE
tpx	1388305	1388811	507	-	b1324	Y	N	NE	NE	39	32.0691	36	32.1378	NE	77	11.1696	48	7.55923	NE
ycjG	1388930	1389895	966	+	b1325	Y	N	NE	NE	421	181.692	414	193.928	NE	3481	265.021	3470	286.743	NE
mpaA	1389870	1390598	729	-	b1326	Y	N	NE	E	462	264.208	452	281.672	NE	3747	378.015	3569	392.35	NE
ymjC	1390725	1390862	138	-	b4525	Y	Y	NE	NE	7	21.147	7	23.1611	NE	58	30.9102	17	9.92274	NE
ymjD	1390868	1390933	66	-	b4673	Y	Y	NE	NE	10	63.1665	10	67.2418	NE	167	186.091	167	198.097	NE
ycjY	1390933	1391853	921	-	b1327	Y	N	NE	NE	59	26.7069	57	27.9897	NE	407	32.5004	379	32.8311	NE
pgrR	1391991	1392890	900	+	b1328	Y	N	NE	NE	165	76.4315	163	82.0707	NE	2681	219.082	2650	235.38	NE
mppA	1393227	1394840	1614	+	b1329	Y	N	NE	NE	699	180.553	670	187.969	NE	4324	197.031	4265	211.083	NE
ynaI	1394891	1395922	1032	-	b1330	Y	N	NE	NE	237	95.7413	218	95.8692	NE	2683	191.203	2589	200.852	NE
insH1	1396076	1397092	1017	+	b1331	Y	N	NE	NE	673	275.883	666	296.323	NE	5431	392.746	5374	421.805	NE
ynaJ	1397365	1397622	258	+	b1332	Y	N	NE	E	18	29.086	18	31.5302	NE	226	64.4232	226	69.8369	NE
uspE	1397672	1398622	951	-	b1333	Y	N	NE	NE	113	49.5369	88	41.9281	NE	679	52.5101	480	40.3447	NE
fnr	1398774	1399526	753	-	b1334	Y	N	NE	NE	53	29.3435	47	28.2745	NE	740	72.2753	640	67.9204	NE
ogt	1399721	1400236	516	-	b1335	Y	N	NE	NE	52	42.0131	52	45.5436	NE	168	23.9449	168	25.9571	NE
abgT	1400247	1401773	1527	-	b1336	Y	N	NE	NE	103	28.1209	88	26.149	NE	2282	109.908	2250	117.945	NE
abgB	1401810	1403255	1446	-	b1337	Y	N	NE	NE	197	56.7974	193	60.4974	NE	1241	63.1185	1170	64.6975	NE
abgA	1403255	1404565	1311	-	b1338	Y	N	NE	NE	1008	320.545	1008	348.164	NE	5413	303.661	5411	329.704	NE
abgR	1404741	1405649	909	+	b1339	Y	N	NE	NE	50	22.9317	49	24.4063	NE	281	22.735	275	24.1635	NE
mcaS	1405656	1405751	96	-	b4426	N	N	NE	NE	2	8.68539	2	9.47498	NE	17	13.0236	17	14.2076	NE
smrA	1405979	1406542	564	+	b1340	Y	N	NE	E	881	651.22	810	649.4	NE	1047	136.528	1024	144.827	NE
ydaM	1406563	1407795	1233	-	b1341	Y	N	NE	NE	178	60.1849	164	60.3455	NE	351	20.9362	294	19.0841	NE
ydaN	1408050	1409033	984	+	b1342	Y	N	NE	NE	2045	866.421	2034	938.023	NE	5657	422.809	5492	446.802	NE
fnrS	1409129	1409250	122	+	b4699	N	N	NE	NE	3	10.2516	3	10.971	NE	2	1.20566	2	1.29026	E
dbpA	1409511	1410884	1374	+	b1343	Y	N	NE	NE	265	80.4063	260	85.6191	NE	1769	94.6879	1753	101.836	NE
ttcA	1411013	1411948	936	-	b1344	Y	N	NE	NE	238	106.006	226	109.557	NE	1946	152.905	1942	166.075	NE
intR	1412000	1413235	1236	-	b1345	Y	N	NE	NE	109	36.7654	103	37.7998	NE	549	32.6668	417	26.9967	NE
ydaQ	1413237	1413452	216	-	b1346	Y	N	NE	NE	5	9.65044	5	10.4225	NE	39	13.279	39	14.3413	NE
ydaC	1413531	1413740	210	-	b1347	Y	N	NE	NE	0	0	0	0	E	0	0	0	0	E
ralA	1413556	1413734	179	+	b4714	N	N	NE	NE	0	0	0	0	E	0	0	0	0	E
ralR	1413733	1413927	195	-	b1348	Y	N	NE	NE	0	0	0	0	E	0	0	0	0	E
recT	1413984	1414793	810	-	b1349	Y	N	NE	NE	89	45.8074	89	49.7373	NE	888	80.6271	888	87.5442	NE
recE	1414786	1417386	2601	-	b1350	Y	N	NE	NE	328	52.5732	326	56.7944	NE	3621	102.386	3500	107.567	NE
racC	1417488	1417763	276	-	b1351	Y	N	NE	NE	0	0	0	0	E	1	0.266468	1	0.291845	E
ydaE	1417838	1418008	171	-	b4526	Y	N	NE	NE	1	2.43801	1	2.62201	NE	0	0	0	0	E
kilR	1418008	1418229	222	-	b1352	Y	N	NE	NE	0	0	0	0	E	1	0.331284	1	0.357015	E
sieB	1418671	1419159	489	+	b1353	Y	N	NE	NE	0	0	0	0	E	0	0	0	0	E
ydaF	1419156	1419311	156	-	b4527	Y	N	NE	NE	3	8.01729	3	8.68539	NE	25	11.7861	25	12.7682	NE
ydaG	1419322	1419456	135	-	b1355	Y	N	NE	NE	3	9.26442	3	10.1683	NE	7	3.81345	7	4.18549	NE
racR	1419765	1420241	477	-	b1356	Y	N	NE	E	3	2.62201	2	1.908	E	2	0.308365	1	0.168295	E
ydaS	1420365	1420661	297	+	b1357	Y	N	NE	E	12	16.8444	8	12.2168	NE	8	1.98101	8	2.15517	E
ydaT	1420684	1421106	423	+	b1358	Y	N	NE	E	28	27.5961	23	24.5235	NE	44	7.65007	44	8.27617	NE
ydaU	1421119	1421976	858	+	b1359	Y	N	NE	E	30	14.5769	29	15.3039	NE	397	34.0296	392	36.4932	NE
ydaV	1421983	1422729	747	+	b1360	Y	N	NE	NE	56	31.2535	56	33.983	NE	516	50.8022	515	55.132	NE
ydaW	1422701	1423200	500	+	b1361	Y	Y	NE	NE	77	64.2024	73	66.16	NE	1013	149.002	1001	160.04	NE
rzpR	1423201	1423644	444	+	b1362	Y	Y	NE	NE	45	42.2533	43	43.9379	NE	935	154.875	933	168.18	NE
rzoR	1423400	1423585	186	+	b4528	Y	N	NE	NE	25	56.0348	23	56.404	NE	244	96.4784	244	105.559	NE
trkG	1423782	1425239	1458	+	b1363	Y	N	NE	NE	2	0.571878	2	0.62131	E	26	1.3115	26	1.42487	E
ynaK	1425377	1425640	264	+	b1365	Y	N	NE	NE	104	164.233	103	175.986	NE	586	163.248	530	159.749	NE
ydaY	1425630	1426082	453	+	b1366	Y	Y	NE	NE	203	186.822	197	196.952	NE	10127	1644.13	10088	1779.19	NE
tmpR	1426454	1427386	933	+	b1368	Y	Y	NE	NE	15	6.70255	15	7.29695	NE	409	32.24	409	35.0991	NE
lomR	1427389	1428984	1596	+	b4570	Y	Y	NE	NE	540	141.056	523	148.527	NE	1542	71.0567	1479	74.0961	NE
insH1	1427746	1428726	981	-	b1370	Y	N	NE	E	487	206.962	481	222.562	NE	1272	95.3611	1244	101.543	NE
stfR	1429049	1432411	3363	+	b1372	Y	N	NE	NE	670	83.0575	628	84.5921	NE	4971	108.71	4642	110.306	NE
tfaR	1432411	1432986	576	+	b1373	Y	N	NE	NE	109	78.8923	106	83.6956	NE	3550	453.272	3532	491.972	NE
pinR	1433084	1433674	591	-	b1374	Y	N	NE	NE	2	1.41083	2	1.53554	E	9	1.11998	7	0.948094	E
ynaE	1433991	1434224	234	-	b1375	Y	N	NE	NE	0	0	0	0	E	4	1.25718	4	1.37467	E
ttcC	1434958	1435008	51	-	b4638	Y	Y	NE	NE	0	0	0	0	E	0	0	0	0	E
uspF	1435185	1435619	435	-	b1376	Y	N	NE	NE	30	28.7516	30	31.3458	NE	832	140.665	831	153.173	NE
ompN	1435760	1436893	1134	-	b1377	Y	N	NE	NE	92	33.8225	91	36.4086	NE	913	59.2122	913	64.4401	NE
micC	1437121	1437229	109	+	b4427	N	N	NE	NE	0	0	0	0	E	0	0	0	0	E
pfo	1437260	1440784	3525	-	b1378	Y	N	NE	NE	500	59.1346	497	63.8517	NE	4407	91.9469	4401	99.7447	NE
ydbJ	1441058	1441324	267	+	b4529	Y	N	NE	NE	8	12.4914	8	13.5028	NE	138	38.012	137	40.7922	NE
hslJ	1441321	1441743	423	-	b1379	Y	N	NE	E	126	124.183	126	134.346	NE	946	164.477	938	176.433	NE
ldhA	1441854	1442843	990	-	b1380	Y	N	NE	NE	223	93.9075	221	101.247	NE	965	71.6878	957	77.3435	NE
ydbH	1443051	1445690	2640	+	b1381	Y	N	NE	NE	1558	246.034	1427	245.023	NE	10135	282.341	9512	288.122	NE
ynbE	1445687	1445872	186	+	b1382	Y	N	NE	NE	23	51.552	23	56.404	NE	107	42.3082	100	43.2618	NE
ydbL	1445880	1446206	327	+	b1383	Y	N	NE	NE	6	7.64952	6	8.36586	NE	28	6.29743	28	6.88716	NE
feaR	1446378	1447283	906	-	b1384	Y	N	NE	NE	190	87.4291	190	94.977	NE	810	65.7522	809	71.3404	NE
feaB	1447519	1449018	1500	+	b1385	Y	N	NE	NE	1429	397.166	1310	395.752	NE	8761	429.552	8285	441.537	NE
tynA	1449076	1451349	2274	-	b1386	Y	N	NE	NE	266	48.7665	258	51.3658	NE	1096	35.4465	1090	38.2828	NE
paaZ	1451597	1453642	2046	-	b1387	Y	N	NE	NE	428	87.2105	410	90.8228	NE	8847	318.012	8831	345.099	NE
paaA	1453927	1454856	930	+	b1388	Y	N	NE	NE	228	102.207	224	109.351	NE	1090	86.1979	1035	89.1324	NE
paaB	1454868	1455155	288	+	b1389	Y	N	NE	NE	86	124.491	81	127.912	NE	176	44.9442	147	40.9512	NE
paaC	1455164	1455910	747	+	b1390	Y	N	NE	E	370	206.496	364	220.89	NE	1026	101.014	907	97.0966	NE
paaD	1455925	1456422	498	+	b1391	Y	N	NE	NE	215	179.986	210	191.155	NE	754	111.351	609	97.7924	NE
paaE	1456430	1457500	1071	+	b1392	Y	N	NE	NE	216	84.0805	204	86.1676	NE	2131	146.335	1910	142.321	NE
paaF	1457497	1458264	768	+	b1393	Y	N	NE	NE	529	287.161	513	302.075	NE	4778	457.55	4722	490.508	NE
paaG	1458264	1459052	789	+	b1394	Y	N	NE	NE	558	294.841	547	314.543	NE	2366	220.542	2326	235.953	NE
paaH	1459054	1460481	1428	+	b1395	Y	N	NE	NE	1164	339.825	1138	361.609	NE	6144	316.429	5998	336.222	NE
paaI	1460471	1460893	423	+	b1396	Y	N	NE	NE	159	156.707	157	167.399	NE	1020	177.343	996	187.342	NE
paaJ	1460893	1462098	1206	+	b1397	Y	N	NE	NE	900	311.119	811	304.599	NE	4712	287.35	3745	248.132	NE
paaK	1462125	1463438	1314	+	b1398	Y	N	NE	NE	391	124.054	264	90.9598	NE	1813	101.474	1669	101.444	NE
paaX	1463539	1464489	951	+	b1399	Y	N	NE	E	305	133.706	303	144.366	NE	2517	194.651	2468	207.439	NE
paaY	1464471	1465061	591	+	b1400	Y	N	NE	E	53	37.3869	46	35.3174	NE	86	10.702	73	9.88727	NE
ynbG	1465165	1465230	66	-	b4674	Y	N	NE	NE	0	0	0	0	E	0	0	0	0	E
ydbA	1465392	1474013	8622	+	b4492	Y	Y	NE	NE	1267	61.2632	1220	64.106	NE	12405	105.814	12051	111.708	NE
insD1	1467921	1468826	906	-	b1402	Y	N	NE	NE	195	89.7299	194	96.9765	NE	1226	99.5212	1157	102.028	NE
insC1	1468784	1469149	366	-	b1403	Y	N	NE	NE	35	39.8674	35	43.17	NE	294	59.0772	292	63.5359	NE
insI1	1469358	1470509	1152	+	b1404	Y	N	NE	NE	18	6.51405	18	7.07942	NE	61	3.89431	61	4.23231	NE
ydbC	1474221	1475081	861	+	b1406	Y	N	NE	NE	380	183.997	374	196.621	NE	2423	206.968	2420	224.438	NE
ydbD	1475144	1477450	2307	+	b1407	Y	N	NE	NE	112	20.2396	83	16.2989	NE	3004	95.7648	2784	96.4434	NE
ynbA	1477621	1478226	606	+	b1408	Y	N	NE	NE	10	6.87952	10	7.47131	NE	88	10.6798	88	11.5985	NE
ynbB	1478226	1479122	897	+	b1409	Y	N	NE	NE	3	1.39431	3	1.516	E	17	1.39383	15	1.33718	E
ynbC	1479138	1480895	1758	+	b1410	Y	N	NE	NE	620	147.029	585	150.733	NE	4827	201.935	4817	218.953	NE
ynbD	1480909	1482201	1293	+	b1411	Y	N	NE	NE	784	252.783	761	266.829	NE	3416	194.3	3350	207.213	NE
azoR	1482255	1482860	606	-	b1412	Y	N	NE	E	99	68.1072	98	73.2188	NE	862	104.614	862	113.613	NE
hrpA	1483061	1486963	3903	+	b1413	Y	N	NE	NE	1065	113.758	1048	121.668	NE	8590	161.863	8444	172.936	NE
ydcF	1487235	1488035	801	+	b1414	Y	N	NE	NE	77	40.0764	73	41.2939	NE	401	36.8184	378	37.7205	NE
aldA	1488232	1489671	1440	+	b1415	Y	N	NE	NE	120	34.7416	118	37.1556	NE	1987	101.482	1982	110.095	NE
gapC	1489713	1490713	1001	-	b4493	Y	Y	NE	NE	23	9.5791	19	8.60052	NE	124	9.11047	123	9.82198	NE
cybB	1490902	1491432	531	+	b1418	Y	N	NE	NE	48	37.6858	43	36.8104	NE	455	63.0188	305	46.06	NE
rydC	1491443	1491506	64	-	b4597	N	N	NE	NE	4	26.0562	4	27.7933	NE	31	35.6234	31	37.9983	NE
ydcA	1491677	1491850	174	+	b1419	Y	N	NE	NE	1	2.39597	1	2.57345	NE	85	35.9272	85	38.5884	NE
hokB	1491922	1492071	150	-	b4428	Y	N	NE	NE	5	13.8966	3	9.06302	NE	2	0.9806	2	1.06587	E
mokB	1491962	1492129	168	-	b1420	Y	N	NE	NE	5	12.4077	5	13.3621	NE	2	0.875536	2	0.942885	E
sokB	1492119	1492174	56	+	b4429	N	N	NE	NE	3	22.3339	0	0	E	1	1.3133	1	1.41433	E
trg	1492470	1494110	1641	+	b1421	Y	N	NE	E	183	46.4915	182	50.282	NE	1646	73.7691	1640	79.9297	NE
ydcI	1494148	1495071	924	-	b1422	Y	N	NE	NE	445	200.779	445	217.746	NE	814	64.7897	814	70.2649	NE
ydcJ	1495288	1496631	1344	+	b1423	Y	N	NE	NE	252	78.1685	249	83.9869	NE	2439	133.465	2424	144.234	NE
opgD	1496856	1498511	1656	+	b1424	Y	N	NE	NE	1264	318.213	1255	343.312	NE	4986	221.435	4841	233.616	NE
ydcH	1498651	1498875	225	+	b1426	Y	N	NE	NE	8	14.8231	6	11.9684	NE	38	12.4209	20	7.0378	NE
rimL	1498938	1499477	540	+	b1427	Y	N	NE	E	52	40.1458	44	36.983	NE	514	70.004	497	73.6933	NE
ydcK	1499469	1500449	981	-	b1428	Y	N	NE	NE	146	62.0461	119	55.0621	NE	1397	104.732	1195	97.5431	NE
tehA	1500573	1501565	993	+	b1429	Y	N	NE	NE	427	179.271	415	189.5	NE	6311	467.415	6278	505.713	NE
tehB	1501562	1502155	594	+	b1430	Y	N	NE	NE	150	105.278	149	113.769	NE	575	71.1926	573	77.1819	NE
ydcL	1502457	1503125	669	+	b1431	Y	N	NE	NE	307	191.312	307	207.436	NE	2607	286.595	2601	310.033	NE
insP	1503218	1503649	432	-	b4578	Y	Y	NE	NE	4	3.86018	3	3.15833	NE	62	10.5551	59	10.9575	NE
insQ	1503717	1504865	1149	+	b1432	Y	N	NE	NE	643	233.304	642	253.216	NE	3381	216.411	3369	234.412	NE
ydcO	1504905	1506080	1176	-	b1433	Y	N	NE	NE	654	231.847	643	248.209	NE	4521	282.736	4101	279.267	NE
ydcN	1506172	1506708	537	+	b1434	Y	N	NE	E	67	52.0153	64	54.1208	NE	158	21.6389	143	21.3325	NE
ydcP	1506781	1508742	1962	+	b1435	Y	N	NE	NE	824	175.089	803	185.365	NE	2898	108.631	2383	97.042	NE
yncJ	1508834	1509064	231	-	b1436	Y	N	NE	NE	12	21.6571	1	1.97582	E	14	4.45727	14	4.87977	NE
hicA	1509286	1509462	177	+	b4532	Y	N	NE	NE	0	0	0	0	E	0	0	0	0	E
hicB	1509508	1509924	417	+	b1438	Y	N	NE	E	19	18.9954	18	19.4914	NE	207	36.508	74	14.1359	NE
ydcR	1510003	1511409	1407	+	b1439	Y	N	NE	NE	608	180.152	606	195.089	NE	2502	130.782	2500	141.979	NE
ydcS	1511654	1512799	1146	+	b1440	Y	N	NE	NE	87	31.6494	84	33.2253	NE	931	59.7473	910	63.4971	NE
ydcT	1512817	1513830	1014	+	b1441	Y	N	NE	E	83	34.1249	45	20.0861	NE	3359	243.627	3209	252.683	NE
ydcU	1513831	1514772	942	+	b1442	Y	N	NE	E	497	219.956	473	227.706	NE	3252	253.894	3176	269.722	NE
ydcV	1514762	1515556	795	+	b1443	Y	N	NE	E	1199	628.757	1190	678.673	NE	2500	231.274	2499	251.421	NE
patD	1515578	1517002	1425	+	b1444	Y	N	NE	NE	1181	345.514	1175	373.082	NE	3861	199.268	3796	212.625	NE
yncL	1517099	1517194	96	-	b4598	Y	N	NE	NE	6	26.0562	6	28.4249	NE	123	94.2296	123	102.796	NE
ydcX	1517389	1517562	174	+	b1445	Y	N	NE	NE	3	7.18791	3	7.72035	NE	2	0.845345	2	0.907963	E
ydcY	1517648	1517881	234	+	b1446	Y	N	NE	NE	24	42.7589	24	46.755	NE	55	17.2862	38	13.0594	NE
ydcZ	1517882	1518331	450	-	b1447	Y	N	NE	E	106	98.2029	105	105.735	NE	498	81.3898	456	81.0061	NE
mnaT	1518328	1518846	519	-	b1448	Y	N	NE	E	40	32.1309	40	34.8141	NE	236	33.4424	236	36.2351	NE
curA	1519027	1520064	1038	+	b1449	Y	N	NE	NE	146	58.639	141	61.6171	NE	797	56.4695	789	60.825	NE
mcbR	1520262	1520927	666	+	b1450	Y	N	NE	NE	4	2.5039	4	2.71595	NE	43	4.7484	43	5.15055	NE
yncD	1520963	1523065	2103	-	b1451	Y	N	NE	NE	253	50.1547	251	54.0784	NE	3302	115.476	3287	124.932	NE
yncE	1523307	1524368	1062	+	b1452	Y	N	NE	E	138	54.1733	137	58.4	NE	484	33.5177	481	36.1709	NE
ansP	1524481	1525980	1500	-	b1453	Y	N	NE	NE	211	58.6438	207	62.5348	NE	1085	53.1976	1059	56.4378	NE
yncG	1526247	1526864	618	+	b1454	Y	N	NE	NE	24	16.1902	23	16.8222	NE	143	17.0177	141	18.1927	NE
yncH	1526940	1527152	213	+	b1455	Y	N	NE	NE	0	0	0	0	E	0	0	0	0	E
rhsE	1527902	1529938	2037	+	b1456	Y	Y	NE	NE	1986	406.461	1978	440.27	NE	4282	154.6	4278	167.98	NE
ydcD	1529922	1530404	483	+	b1457	Y	N	NE	NE	0	0	0	0	E	0	0	0	0	E
yncI	1530586	1531639	1054	+	b1459	Y	Y	NE	NE	0	0	0	0	E	6	0.418662	5	0.379098	E
ydcC	1531816	1532952	1137	+	b1460	Y	N	NE	NE	33	12.1	28	11.1705	NE	507	32.7945	497	34.9779	NE
pptA	1533052	1533285	234	+	b1461	Y	N	NE	NE	9	16.0346	5	9.74063	NE	26	8.17167	26	8.93538	NE
yddH	1533282	1533851	570	-	b1462	Y	N	NE	NE	93	68.0203	45	35.6663	NE	723	93.2861	469	65.5753	NE
nhoA	1534024	1534869	846	+	b1463	Y	N	NE	E	55	27.1034	55	29.4723	NE	280	24.3411	279	26.3741	NE
yddE	1534965	1535858	894	-	b1464	Y	N	NE	E	47	21.9175	44	22.3158	NE	1135	93.3709	1128	100.923	NE
narV	1535937	1536617	681	-	b1465	Y	N	NE	NE	63	38.5677	60	40.0223	NE	233	25.163	230	27.0646	NE
narW	1536614	1537309	696	-	b1466	Y	N	NE	NE	506	303.09	497	323.748	NE	364	38.4632	358	41.1393	NE
narY	1537309	1538853	1545	-	b1467	Y	N	NE	NE	345	93.0939	321	94.1763	NE	7101	338.022	7044	364.568	NE
narZ	1538850	1542590	3741	-	b1468	Y	N	NE	NE	1205	134.286	1191	144.297	NE	8488	166.867	8436	180.304	NE
narU	1542672	1544060	1389	-	b1469	Y	N	NE	NE	175	52.5251	173	56.4789	NE	749	39.6582	696	40.0841	NE
yddK	1544384	1545714	1331	-	b1471	Y	Y	NE	E	0	0	0	0	E	8	0.442044	7	0.420945	E
yddL	1545750	1546028	279	-	b1472	Y	Y	NE	E	0	0	0	0	E	1	0.263602	1	0.288412	E
yddG	1546288	1547169	882	-	b1473	Y	N	NE	NE	4442	2099.62	4429	2279.56	NE	21699	1809.36	21655	1966.19	NE
fdnG	1547401	1550448	3048	+	b1474	Y	N	NE	NE	2220	303.647	2206	327.988	NE	17440	420.809	17397	456.299	NE
fdnH	1550461	1551345	885	+	b1475	Y	N	NE	NE	313	147.446	304	155.888	NE	1169	97.1459	1155	104.483	NE
fdnI	1551338	1551991	654	+	b1476	Y	N	NE	NE	120	76.4952	109	75.485	NE	2087	234.692	2079	253.987	NE
yddM	1552398	1552682	285	-	b1477	Y	N	NE	E	2	2.92561	2	3.19463	NE	4	1.03221	4	1.12713	E
adhP	1552828	1553838	1011	-	b1478	Y	N	NE	NE	1699	700.605	1698	760.359	NE	4937	359.141	4923	388.896	NE
maeA	1553972	1555669	1698	-	b1479	Y	N	NE	NE	799	196.173	688	183.628	NE	7803	337.969	7397	348.28	NE
sra	1555826	1555963	138	-	b1480	Y	N	NE	NE	12	36.2521	10	33.0872	NE	132	70.3474	52	30.3519	NE
bdm	1556065	1556280	216	-	b1481	Y	N	NE	NE	281	542.355	279	581.574	NE	1886	642.157	1879	690.956	NE
osmC	1556625	1557056	432	+	b1482	Y	N	NE	NE	370	357.066	370	389.527	NE	827	140.791	827	153.59	NE
ddpF	1557112	1558038	927	-	b1483	Y	N	NE	NE	710	319.308	655	320.88	NE	3427	271.887	2846	245.957	NE
ddpD	1558031	1559017	987	-	b1484	Y	N	NE	NE	196	82.7884	181	83.1959	NE	1229	91.5774	1205	97.7087	NE
ddpC	1559014	1559910	897	-	b1485	Y	N	NE	E	466	216.583	449	226.894	NE	2230	182.838	2007	178.915	NE
ddpB	1559907	1560929	1023	-	b1486	Y	N	NE	NE	671	273.45	666	294.438	NE	6821	490.372	6775	528.386	NE
ddpA	1560931	1562481	1551	-	b1487	Y	N	NE	NE	120	32.2552	116	33.8895	NE	1123	53.2502	1046	53.909	NE
ddpX	1562495	1563076	582	-	b1488	Y	N	NE	NE	296	212.031	289	225.625	NE	2178	275.225	2171	299.001	NE
dosP	1563334	1565733	2400	-	b1489	Y	N	NE	NE	636	110.478	612	115.554	NE	1782	54.6072	1778	59.2224	NE
dosC	1565758	1567140	1383	-	b1490	Y	N	NE	NE	6	1.80867	4	1.31203	E	430	22.8665	396	22.9141	NE
yddW	1567504	1568823	1320	-	b1491	Y	N	NE	NE	597	188.552	571	195.764	NE	2630	146.533	2563	155.013	NE
gadC	1568954	1570489	1536	-	b1492	Y	N	NE	NE	223	60.5263	208	61.4129	NE	1681	80.4878	1656	86.254	NE
gadB	1570645	1572045	1401	-	b1493	Y	N	NE	NE	2727	811.48	1961	634.243	NE	5305	278.484	4587	261.715	NE
pqqL	1572407	1575202	2796	-	b1494	Y	N	NE	NE	668	99.6025	664	107.629	NE	7942	208.904	7937	226.954	NE
yddB	1575247	1577619	2373	-	b1495	Y	N	NE	NE	584	102.6	576	109.901	NE	3981	123.381	3942	132.684	NE
yddA	1577657	1579342	1686	-	b1496	Y	N	NE	NE	54	13.3526	49	13.1794	NE	719	31.3635	716	33.9731	NE
ydeM	1579633	1580790	1158	-	b1497	Y	N	NE	NE	25	9.00041	18	7.03957	NE	201	12.7656	141	9.72781	NE
ydeN	1580842	1582524	1683	-	b1498	Y	N	NE	NE	324	80.2586	319	85.9669	NE	725	31.6816	714	33.9439	NE
ydeO	1582926	1583687	762	-	b1499	Y	N	NE	NE	1	0.547111	1	0.593873	E	3	0.289547	3	0.314295	E
safA	1583762	1583959	198	-	b1500	Y	N	NE	NE	0	0	0	0	E	0	0	0	0	E
ydeP	1584207	1586486	2280	-	b1501	Y	N	NE	NE	208	38.0329	207	41.1727	NE	3510	113.221	3491	122.493	NE
ydeQ	1586820	1587734	915	-	b1502	Y	N	NE	NE	11	5.0119	11	5.43996	NE	240	19.2905	240	20.9381	NE
ydeR	1587793	1588296	504	-	b1503	Y	N	NE	NE	87	71.9647	86	77.2701	NE	1278	186.489	1276	202.249	NE
ydeS	1588309	1588839	531	-	b1504	Y	N	NE	NE	4	3.14048	4	3.42422	NE	35	4.8476	32	4.83253	NE
ydeT	1588853	1590079	1227	-	b1505	Y	Y	NE	NE	36	12.2318	36	13.3171	NE	195	11.6881	193	12.5947	NE
yneL	1590334	1590536	203	-	b1506	Y	Y	NE	NE	0	0	0	0	E	0	0	0	0	E
hipA	1590854	1592176	1323	-	b1507	Y	N	NE	NE	109	34.3477	104	35.5681	NE	659	36.6335	645	38.9143	NE
hipB	1592176	1592442	267	-	b1508	Y	N	NE	NE	2	3.12284	2	3.3757	NE	14	3.85629	9	2.67978	NE
yneO	1592665	1597987	5323	-	b4696	Y	Y	NE	NE	394	30.8582	380	32.3375	NE	5597	77.3307	5434	81.5766	NE
lsrK	1598617	1600209	1593	-	b1511	Y	N	NE	NE	403	105.468	378	107.568	NE	2879	132.917	2725	136.799	NE
lsrR	1600288	1601241	954	-	b1512	Y	N	NE	NE	60	26.2201	29	13.77	NE	150	11.5637	115	9.63289	NE
lsrA	1601490	1603025	1536	+	b1513	Y	N	NE	NE	525	142.495	512	151.17	NE	4847	232.079	3954	205.947	NE
lsrC	1603019	1604047	1029	+	b1514	Y	N	NE	NE	586	237.418	583	257.198	NE	1599	114.284	1569	122.108	NE
lsrD	1604047	1605039	993	+	b1515	Y	N	NE	NE	184	77.2502	174	79.4528	NE	1687	124.945	1681	135.41	NE
lsrB	1605051	1606073	1023	+	b1516	Y	N	NE	NE	81	33.0096	65	28.7364	NE	176	12.6529	163	12.7125	NE
lsrF	1606100	1606975	876	+	b1517	Y	N	NE	NE	495	235.576	488	253.043	NE	1938	162.706	1915	175.173	NE
lsrG	1606999	1607289	291	+	b1518	Y	N	NE	NE	7	10.0285	5	7.8071	NE	26	6.57103	23	6.33534	NE
tam	1607346	1608104	759	+	b1519	Y	N	NE	NE	163	89.5317	158	94.2347	NE	946	91.6648	925	97.3235	NE
yneE	1608108	1609022	915	-	b1520	Y	N	NE	NE	172	78.3679	171	84.5667	NE	683	54.8976	681	59.4118	NE
uxaB	1609229	1610680	1452	-	b1521	Y	N	NE	NE	299	85.849	298	92.9909	NE	2074	105.05	2073	114.116	NE
yneF	1610907	1611854	948	-	b1522	Y	N	NE	NE	153	67.2843	147	70.28	NE	709	55.0036	704	59.3758	NE
yneG	1611966	1612325	360	-	b1523	Y	N	NE	E	54	62.5348	44	55.2517	NE	34	6.94592	31	6.86716	NE
glsB	1612325	1613251	927	-	b1524	Y	N	NE	NE	276	124.125	250	122.473	NE	2359	187.155	2359	203.869	NE
sad	1613315	1614703	1389	-	b1525	Y	N	NE	NE	773	232.011	755	246.483	NE	10188	539.436	9938	572.35	NE
yneJ	1614804	1615685	882	+	b1526	Y	N	NE	NE	363	171.581	198	101.909	NE	1334	111.235	1177	106.867	NE
yneK	1615763	1616878	1116	+	b1527	Y	N	NE	NE	92	34.368	88	35.6878	NE	288	18.9794	269	19.2448	NE
ydeA	1617028	1618218	1191	+	b1528	Y	N	NE	NE	404	141.417	390	148.485	NE	2431	150.116	2412	162.001	NE
marC	1618243	1618908	666	-	b1529	Y	N	NE	NE	290	181.533	287	194.87	NE	1997	220.525	1992	238.602	NE
marR	1619120	1619554	435	+	b1530	Y	N	NE	NE	51	48.8778	50	52.243	NE	618	104.485	613	112.99	NE
marA	1619574	1619957	384	+	b1531	Y	N	NE	E	3	3.25702	2	2.36874	NE	183	35.0488	182	38.0261	NE
marB	1619989	1620207	219	+	b1532	Y	N	NE	NE	89	169.425	60	123.221	NE	69	23.1717	40	14.4916	NE
eamA	1620238	1621137	900	-	b1533	Y	N	NE	NE	63	29.1829	38	19.133	NE	452	36.936	357	31.7096	NE
ydeE	1621332	1622519	1188	+	b1534	Y	N	NE	E	177	62.1137	173	66.0472	NE	898	55.5921	892	60.0752	NE
yneM	1622646	1622741	96	+	b4599	Y	N	NE	NE	0	0	0	0	E	32	24.515	32	26.7436	NE
mgrR	1622817	1622914	98	-	b4698	N	N	NE	NE	1	4.25407	1	4.63221	NE	14	10.5064	10	8.17167	NE
dgcZ	1622960	1623850	891	-	b1535	Y	N	NE	NE	14	6.5506	14	7.12648	NE	262	21.626	262	23.5272	NE
ydeI	1624105	1624497	393	-	b1536	Y	N	NE	NE	15	15.9122	15	17.3227	NE	46	8.60832	46	9.37139	NE
ydeJ	1624773	1625291	519	+	b1537	Y	N	NE	NE	152	122.098	147	127.942	NE	578	81.9056	569	87.3635	NE
dcp	1625335	1627380	2046	-	b1538	Y	N	NE	NE	997	203.152	915	202.69	NE	5749	206.652	5430	212.194	NE
ydfG	1627517	1628263	747	+	b1539	Y	N	NE	NE	676	377.274	676	410.224	NE	1086	106.921	1086	116.259	NE
rspR	1628352	1629038	687	+	b1540	Y	N	NE	NE	158	95.8807	144	95.1402	NE	116	12.4181	115	13.4036	NE
ydfZ	1629215	1629418	204	+	b1541	Y	N	NE	NE	12	24.5235	10	22.1755	NE	299	107.794	299	116.968	NE
ydfI	1629453	1630913	1461	-	b1542	Y	N	NE	NE	293	83.6081	293	90.8189	NE	1799	90.5596	1795	98.1512	NE
ydfJ	1631002	1652838	21837	-	b4600	Y	Y	NE	NE	5619	107.275	5506	114.264	NE	28755	96.8442	26668	97.6305	NE
ydfK	1633072	1633305	234	+	b1544	Y	N	NE	NE	0	0	0	0	E	2	0.62859	2	0.687337	E
pinQ	1633622	1634212	591	+	b1545	Y	N	NE	NE	2	1.41083	2	1.53554	E	11	1.36886	5	0.67721	E
tfaQ	1634310	1634885	576	-	b1546	Y	N	NE	NE	90	65.1405	87	68.6936	NE	3536	451.485	3476	484.171	NE
stfQ	1634885	1635847	963	-	b1547	Y	N	NE	NE	201	87.0163	190	89.3019	NE	991	75.6834	880	72.9646	NE
nohQ	1635840	1636367	528	-	b1548	Y	Y	NE	NE	73	57.6394	71	61.1567	NE	710	98.8958	694	105.455	NE
ynfO	1636756	1636989	234	+	b4533	Y	N	NE	NE	2	3.56324	2	3.89625	NE	2	0.62859	2	0.687337	E
ydfO	1637047	1637457	411	+	b1549	Y	N	NE	NE	0	0	0	0	E	0	0	0	0	E
gnsB	1637609	1637782	174	-	b1550	Y	N	NE	NE	0	0	0	0	E	0	0	0	0	E
ynfN	1637954	1638109	156	-	b1551	Y	N	NE	NE	0	0	0	0	E	1	0.471443	1	0.510729	E
cspI	1638455	1638667	213	-	b1552	Y	N	NE	NE	0	0	0	0	E	0	0	0	0	E
rzpQ	1639030	1639527	498	-	b1553	Y	N	NE	NE	0	0	0	0	E	23	3.39666	23	3.69331	NE
rzoQ	1639080	1639334	255	-	b4689	Y	N	NE	NE	0	0	0	0	E	8	2.3073	8	2.50366	NE
rrrQ	1639524	1640057	534	-	b1554	Y	N	NE	NE	71	55.4304	69	58.7062	NE	748	103.018	738	110.768	NE
ydfR	1640054	1640365	312	-	b1555	Y	N	NE	E	6	8.01729	6	8.68539	NE	27	6.36447	19	4.85193	NE
essQ	1640370	1640585	216	-	b1556	Y	N	NE	E	8	15.4407	8	16.676	NE	126	42.9013	126	46.3334	NE
cspB	1641339	1641554	216	-	b1557	Y	N	NE	NE	0	0	0	0	E	2	0.680973	2	0.73545	E
cspF	1641855	1642067	213	+	b1558	Y	N	NE	NE	1	1.95727	1	2.11624	E	19	6.56036	19	7.09318	NE
quuQ	1642489	1643241	753	-	b1559	Y	N	NE	NE	591	327.208	470	282.745	NE	5728	559.45	1536	163.009	NE
ydfU	1643255	1644304	1050	-	b1560	Y	N	NE	NE	1311	520.528	984	424.667	NE	6846	479.514	4989	379.83	NE
rem	1644651	1644902	252	-	b1561	Y	N	NE	NE	4	6.61744	4	7.18791	NE	13	3.79399	12	3.80405	NE
hokD	1645119	1645274	156	-	b1562	Y	N	NE	NE	3	8.01729	3	8.68539	NE	8	3.77154	6	3.06438	NE
relE	1645346	1645633	288	-	b1563	Y	N	NE	E	2	2.89513	2	3.15833	NE	91	23.2382	91	25.3508	NE
relB	1645633	1645872	240	-	b1564	Y	N	NE	NE	17	29.5303	16	30.3199	NE	4	1.22575	3	1.00289	E
ydfV	1645897	1646202	306	+	b1565	Y	N	NE	E	1119	1524.54	1112	1643.94	NE	714	171.605	708	184.645	NE
flxA	1646405	1646737	333	+	b1566	Y	N	NE	NE	22	27.5429	22	30.0714	NE	138	30.4781	138	33.2761	NE
intK	1647174	1647356	183	-	b1567	Y	Y	NE	NE	4	9.11254	4	9.9856	NE	18	7.23394	17	7.48662	NE
ydfX	1647358	1647636	279	-	b1568	Y	Y	NE	NE	17	25.4024	17	27.7933	NE	26	6.85366	26	7.49871	NE
dicC	1647620	1647850	231	-	b1569	Y	N	NE	NE	2	3.60951	2	3.95165	NE	1	0.318377	1	0.348555	E
dicA	1647934	1648341	408	+	b1570	Y	N	NE	E	2	2.04362	2	2.21755	NE	3	0.540772	3	0.586795	E
ydfA	1648508	1648663	156	+	b1571	Y	N	NE	NE	2	5.34486	2	5.79026	NE	45	21.2149	44	22.4721	NE
ydfB	1648665	1648793	129	+	b1572	Y	N	NE	NE	52	168.052	51	181.725	NE	275	156.782	275	172.862	NE
ydfC	1648823	1649041	219	+	b1573	Y	N	NE	NE	4	7.61459	4	8.21476	NE	84	28.2091	84	30.4324	NE
dicF	1649382	1649434	53	+	b1574	N	N	NE	NE	3	23.5981	3	25.5244	NE	0	0	0	0	E
dicB	1649609	1649797	189	+	b1575	Y	N	NE	NE	0	0	0	0	E	2	0.778254	2	0.850232	E
ydfD	1649794	1649985	192	+	b1576	Y	N	NE	NE	9	19.5421	9	21.3187	NE	41	15.7049	40	16.7148	NE
ydfE	1650078	1650842	765	+	b1577	Y	Y	NE	NE	102	55.5865	100	59.1346	NE	1721	165.452	1719	179.325	NE
insD1	1650845	1651537	693	+	b1578	Y	Y	NE	E	233	140.169	226	147.911	NE	1198	127.138	1137	131.273	NE
intQ	1651551	1652708	1158	+	b1579	Y	Y	NE	NE	43	15.4807	40	15.6435	NE	605	38.4238	602	41.5329	NE
rspB	1652896	1653915	1020	-	b1580	Y	N	NE	NE	69	28.202	69	30.6022	NE	435	31.3648	435	34.0341	NE
rspA	1653927	1655141	1215	-	b1581	Y	N	NE	NE	22	7.54879	22	8.1964	NE	203	12.2878	198	13.0133	NE
ynfA	1655347	1655673	327	-	b1582	Y	N	NE	E	514	655.309	507	706.916	NE	4975	1118.92	4967	1221.73	NE
ynfB	1655808	1656149	342	+	b1583	Y	N	NE	NE	795	969.107	777	1031.63	NE	3155	678.464	3096	725.145	NE
speG	1656184	1656744	561	+	b1584	Y	N	NE	NE	72	53.5057	66	53.2211	NE	661	86.6547	447	63.5873	NE
ynfC	1656747	1657457	711	-	b1585	Y	N	NE	NE	162	94.9896	161	102.474	NE	847	87.6127	847	95.1033	NE
ynfD	1657565	1657870	306	+	b1586	Y	N	NE	E	16	21.7986	16	23.6538	NE	234	56.2403	234	61.0267	NE
ynfE	1658069	1660495	2427	+	b1587	Y	N	NE	NE	304	52.2197	276	51.5751	NE	1597	48.3937	1288	42.459	NE
ynfF	1660556	1662979	2424	+	b1588	Y	N	NE	NE	145	24.9383	128	23.9082	NE	693	21.0259	511	16.8376	NE
ynfG	1662990	1663607	618	+	b1589	Y	N	NE	E	684	461.422	680	497.353	NE	2874	342.02	2458	317.147	NE
ynfH	1663609	1664463	855	+	b1590	Y	N	NE	NE	64	31.2065	62	32.8434	NE	1027	88.3401	989	92.4219	NE
dmsD	1664506	1665120	615	+	b1591	Y	N	NE	NE	104	70.5	103	75.733	NE	590	70.5554	576	74.7124	NE
clcB	1665315	1666571	1257	+	b1592	Y	N	NE	NE	921	305.461	863	310.963	NE	5067	296.462	4679	297.422	NE
ynfK	1666524	1667219	696	-	b1593	Y	N	NE	NE	465	278.532	458	298.343	NE	1965	207.638	1947	223.738	NE
mlc	1667344	1668564	1221	-	b1594	Y	N	NE	NE	187	63.8494	187	69.2979	NE	1784	107.456	1770	115.711	NE
ynfL	1668699	1669592	894	-	b1595	Y	N	NE	NE	114	53.1616	103	52.2392	NE	810	66.6348	798	71.3977	NE
ynfM	1669699	1670952	1254	+	b1596	Y	N	NE	NE	358	119.019	332	119.94	NE	4680	274.474	3296	210.056	NE
asr	1671376	1671684	309	+	b1597	Y	N	NE	NE	45	60.7134	45	65.8261	NE	149	35.4635	149	38.4499	NE
ydgU	1671777	1671860	84	+	b4601	Y	N	NE	NE	0	0	0	0	E	2	1.75107	2	1.9354	E
ydgD	1671960	1672781	822	+	b1598	Y	N	NE	NE	436	221.129	426	234.299	NE	4571	408.971	4534	439.912	NE
mdtI	1672820	1673149	330	-	b1599	Y	N	NE	E	324	409.319	281	387.909	NE	1456	324.49	1291	314.393	NE
mdtJ	1673136	1673501	366	-	b1600	Y	N	NE	NE	108	123.019	80	98.6743	NE	854	171.605	717	156.011	NE
tqsA	1673913	1674947	1035	+	b1601	Y	N	NE	NE	252	101.506	247	108.28	NE	1346	95.6441	1265	97.828	NE
pntB	1674972	1676360	1389	-	b1602	Y	N	NE	NE	357	107.151	342	111.652	NE	2777	147.037	2714	156.305	NE
pntA	1676371	1677903	1533	-	b1603	Y	N	NE	NE	339	92.191	330	97.6413	NE	2496	119.745	2450	127.882	NE
ydgH	1678427	1679371	945	+	b1604	Y	N	NE	NE	55	24.264	51	24.467	NE	291	22.6472	257	21.7504	NE
ydgI	1679557	1680939	1383	+	b1605	Y	N	NE	NE	308	92.8452	177	58.0575	NE	3821	203.193	3250	188.058	NE
folM	1680976	1681698	723	+	b1606	Y	N	NE	NE	416	239.875	288	180.01	NE	2507	255.017	1191	131.323	NE
ydgC	1681695	1682030	336	-	b1607	Y	N	NE	NE	215	266.766	123	166.489	NE	266	58.2232	176	42.0257	NE
rstA	1682159	1682878	720	+	b1608	Y	N	NE	NE	14	8.10637	14	8.79004	NE	185	18.897	183	20.2692	NE
rstB	1682882	1684183	1302	+	b1609	Y	N	NE	E	689	220.617	452	157.294	NE	5657	319.542	4688	287.796	NE
tus	1684259	1685188	930	+	b1610	Y	N	NE	E	122	54.69	87	42.471	NE	1549	122.496	140	12.0566	NE
fumC	1685185	1686588	1404	-	b1611	Y	N	NE	NE	472	140.154	455	146.818	NE	2897	151.752	2769	157.621	NE
fumA	1686731	1688377	1647	-	b1612	Y	N	NE	NE	209	52.9034	196	53.9354	NE	1729	77.2067	1645	79.8558	NE
manA	1688576	1689751	1176	+	b1613	Y	N	NE	NE	266	94.2986	252	97.2764	NE	811	50.7186	775	52.7754	NE
ydgA	1689852	1691360	1509	+	b1614	Y	N	NE	E	83	22.9308	80	24.0115	NE	352	17.1556	343	18.1612	NE
uidC	1691586	1692851	1266	-	b1615	Y	N	NE	NE	81	26.6736	80	28.6037	NE	828	48.1005	814	51.3428	NE
uidB	1692890	1694263	1374	-	b1616	Y	N	NE	NE	94	28.5215	84	27.6615	NE	1412	75.579	1390	80.7485	NE
uidA	1694260	1696071	1812	-	b1617	Y	N	NE	NE	206	47.3958	189	47.2385	NE	356	14.4492	338	14.903	NE
uidR	1696462	1697052	591	-	b1618	Y	N	NE	E	136	95.9361	135	103.649	NE	1042	129.668	976	132.191	NE
hdhA	1697273	1698040	768	-	b1619	Y	N	NE	NE	69	37.4558	60	35.3304	NE	506	48.4555	438	45.4982	NE
malI	1698152	1699180	1029	-	b1620	Y	N	NE	NE	1790	725.218	1767	779.535	NE	8004	572.065	7912	615.755	NE
malX	1699355	1700947	1593	+	b1621	Y	N	NE	NE	319	83.4845	308	87.6484	NE	2074	95.7517	1987	99.7502	NE
malY	1700957	1702129	1173	+	b1622	Y	N	NE	NE	77	27.3668	76	29.3102	NE	146	9.15394	136	9.25266	NE
add	1702233	1703234	1002	+	b1623	Y	N	NE	NE	294	122.324	285	128.868	NE	1413	103.712	1363	108.722	NE
ydgJ	1703268	1704308	1041	-	b1624	Y	N	NE	NE	307	122.947	300	130.689	NE	2659	187.854	2608	200.424	NE
blr	1704551	1704676	126	+	b4409	Y	N	NE	NE	39	129.04	37	135.309	NE	187	109.15	183	118.059	NE
cnu	1704949	1705164	216	+	b1625	Y	N	NE	NE	46	88.784	44	91.7178	NE	823	280.22	773	284.252	NE
ydgK	1705250	1705690	441	+	b1626	Y	N	NE	NE	101	95.4803	98	100.879	NE	819	136.584	572	103.871	NE
rsxA	1705767	1706348	582	+	b1627	Y	N	NE	NE	578	414.034	545	425.487	NE	3601	455.044	3220	443.474	NE
rsxB	1706348	1706926	579	+	b1628	Y	N	NE	NE	80	57.6026	80	62.8096	NE	209	26.5473	180	24.9305	NE
rsxC	1706919	1709141	2223	+	b1629	Y	N	NE	NE	1771	332.131	1754	357.226	NE	14961	494.965	14650	526.348	NE
rsxD	1709142	1710200	1059	+	b1630	Y	N	NE	NE	1063	418.474	1033	441.699	NE	14890	1034.08	14582	1099.93	NE
rsxG	1710204	1710824	621	+	b1631	Y	N	NE	NE	266	178.575	207	150.607	NE	3166	374.949	2806	360.152	NE
rsxE	1710828	1711523	696	+	b1632	Y	N	NE	NE	99	59.3003	92	59.9292	NE	821	86.7536	772	88.7137	NE
nth	1711523	1712158	636	+	b1633	Y	N	NE	NE	107	70.1387	104	74.2423	NE	697	80.5989	663	83.4938	NE
dtpA	1712769	1714271	1503	+	b1634	Y	N	NE	E	1725	478.477	1722	519.089	NE	23018	1126.32	23013	1223.78	NE
gstA	1714377	1714982	606	+	b1635	Y	N	NE	NE	146	100.441	140	104.598	NE	1211	146.969	1154	152.099	NE
pdxY	1715026	1715889	864	-	b1636	Y	N	NE	NE	354	170.813	325	170.216	NE	1325	112.786	1246	115.122	NE
tyrS	1715948	1717222	1275	-	b1637	Y	N	E	E	1	0.32698	1	0.35602	E	11	0.634506	9	0.565248	E
pdxH	1717351	1718007	657	-	b1638	Y	N	NE	NE	6	3.8073	5	3.44545	NE	3	0.335822	3	0.364686	E
mliC	1718066	1718395	330	-	b1639	Y	N	NE	NE	32	40.4266	20	27.6092	NE	17	3.78868	15	3.6529	NE
anmK	1718493	1719602	1110	-	b1640	Y	N	NE	NE	997	374.458	715	291.666	NE	3356	222.358	2889	207.898	NE
slyB	1719876	1720343	468	+	b1641	Y	N	NE	NE	82	73.0464	82	79.1336	NE	565	88.7883	561	95.5064	NE
slyA	1720390	1720824	435	-	b1642	Y	N	NE	NE	21	20.1262	19	19.8523	NE	158	26.7129	156	28.7544	NE
ydhI	1721025	1721261	237	+	b1643	Y	N	NE	NE	9	15.8316	9	17.2907	NE	146	45.3062	145	49.143	NE
ydhJ	1721264	1722121	858	+	b1644	Y	N	NE	NE	29	14.091	25	13.193	NE	204	17.4862	181	16.8502	NE
ydhK	1722121	1724133	2013	+	b1645	Y	N	NE	NE	496	102.723	456	102.594	NE	2316	84.6152	2213	87.8333	NE
sodC	1724134	1724655	522	-	b1646	Y	N	NE	NE	822	656.496	805	696.273	NE	2139	301.366	2091	319.051	NE
ydhF	1724736	1725632	897	-	b1647	Y	N	NE	NE	106	49.2656	100	50.5332	NE	1560	127.904	1512	134.788	NE
ydhL	1725681	1725920	240	-	b1648	Y	N	NE	E	2	3.47416	2	3.78999	NE	52	15.9348	37	12.3689	NE
nemR	1726023	1726622	600	+	b1649	Y	N	NE	NE	61	42.3847	53	40.0283	NE	457	56.0168	454	60.4881	NE
nemA	1726659	1727756	1098	+	b1650	Y	N	NE	NE	261	99.0989	212	87.5075	NE	933	62.4932	876	63.7876	NE
gloA	1727837	1728244	408	+	b1651	Y	N	NE	NE	28	28.6107	28	31.0457	NE	82	14.7811	74	14.4743	NE
rnt	1728347	1728994	648	+	b1652	Y	N	NE	E	122	78.4902	119	83.2399	NE	117	13.279	115	14.1907	NE
lhr	1729087	1733703	4617	+	b1653	Y	N	NE	NE	4551	410.939	4383	430.047	NE	12739	202.922	12333	213.469	NE
grxD	1733754	1734101	348	-	b1654	Y	N	NE	E	101	120.997	100	130.281	NE	277	58.5402	274	62.9729	NE
mepH	1734435	1735250	816	+	b1655	Y	N	NE	NE	28	14.3054	28	15.5228	NE	72	6.48927	71	6.94375	NE
sodB	1735378	1735959	582	+	b1656	Y	N	NE	NE	128	91.6891	128	99.9308	NE	663	83.7807	663	91.3115	NE
ydhP	1736121	1737290	1170	-	b1657	Y	N	NE	NE	882	314.278	861	332.978	NE	5267	331.078	5204	355.036	NE
ynhF	1737456	1737545	90	-	b4602	Y	N	NE	NE	2	9.26442	2	10.1683	NE	19	15.5262	19	17.0409	NE
purR	1737844	1738869	1026	+	b1658	Y	N	NE	NE	306	124.338	305	134.983	NE	791	56.6999	791	61.756	NE
ydhB	1738866	1739798	933	-	b1659	Y	N	NE	NE	183	81.7712	183	89.0228	NE	2743	216.221	2735	234.709	NE
ydhC	1739911	1741122	1212	+	b1660	Y	N	NE	NE	259	89.0898	237	88.535	NE	3358	203.766	2826	186.235	NE
cfa	1741413	1742561	1149	+	b1661	Y	N	NE	NE	536	194.48	523	206.28	NE	4963	317.671	4943	343.929	NE
ribC	1742601	1743242	642	-	b1662	Y	N	E	E	17	11.0394	13	9.18591	NE	182	20.8492	174	21.6896	NE
mdtK	1743457	1744830	1374	+	b1663	Y	N	NE	NE	784	237.881	773	254.552	NE	7654	409.69	7642	443.942	NE
ydhQ	1744871	1746127	1257	-	b1664	Y	N	NE	NE	663	219.892	647	233.132	NE	1343	78.5768	1292	82.1263	NE
valV	1746435	1746511	77	+	b1665	N	N	NE	NE	0	0	0	0	E	0	0	0	0	E
valW	1746516	1746592	77	+	b1666	N	N	NE	NE	0	0	0	0	E	0	0	0	0	E
ydhR	1746700	1747005	306	+	b1667	Y	N	NE	E	2	2.72483	2	2.95673	NE	11	2.64378	11	2.86878	NE
ydhS	1747131	1748735	1605	+	b1668	Y	N	NE	NE	46	11.9485	45	12.7017	NE	3921	179.67	3913	194.842	NE
ydhT	1748747	1749559	813	-	b1669	Y	N	NE	NE	54	27.6907	37	20.5945	NE	565	51.1106	543	53.3177	NE
ydhU	1749563	1750348	786	-	b1670	Y	N	NE	NE	193	102.368	171	98.7392	NE	1033	96.6565	998	101.659	NE
ydhX	1750345	1751013	669	-	b1671	Y	N	NE	E	314	195.675	300	202.706	NE	244	26.8236	150	17.8797	NE
ydhW	1751077	1751724	648	-	b1672	Y	N	NE	NE	219	140.896	185	129.407	NE	1268	143.912	390	48.1251	NE
ydhV	1751728	1753830	2103	-	b1673	Y	N	NE	NE	259	51.3442	200	43.0903	NE	2891	101.103	2333	88.6721	NE
ydhY	1753851	1754477	627	-	b1674	Y	N	NE	NE	70	46.5437	70	50.7529	NE	772	90.5531	772	98.7422	NE
ydhZ	1754932	1755141	210	-	b1675	Y	N	NE	NE	6	11.9114	6	12.8938	NE	507	177.559	501	189.928	NE
pykF	1755698	1757110	1413	+	b1676	Y	N	NE	NE	98	28.9144	66	21.1494	NE	2763	143.811	1922	108.65	NE
lpp	1757421	1757657	237	+	b1677	Y	N	NE	NE	55	96.7487	47	90.2961	NE	55	17.0674	32	10.8454	NE
ldtE	1757721	1758725	1005	-	b1678	Y	N	NE	NE	150	62.2237	149	67.1545	NE	1571	114.964	1504	119.58	NE
sufE	1758874	1759290	417	-	b1679	Y	N	NE	NE	201	200.951	170	184.085	NE	1349	237.919	1255	239.738	NE
sufS	1759303	1760523	1221	-	b1680	Y	N	NE	NE	559	190.865	505	187.141	NE	2631	158.474	2342	153.104	NE
sufD	1760520	1761791	1272	-	b1681	Y	N	NE	NE	278	91.1147	260	92.4861	NE	1935	111.879	1911	119.919	NE
sufC	1761766	1762512	747	-	b1682	Y	N	NE	NE	45	25.1144	41	24.8804	NE	172	16.9341	162	17.3425	NE
sufB	1762522	1764009	1488	-	b1683	Y	N	NE	NE	66	18.4915	62	18.8945	NE	389	19.2265	366	19.6765	NE
sufA	1764018	1764386	369	-	b1684	Y	N	NE	E	22	24.8558	20	24.4515	NE	289	57.6003	136	29.3317	NE
rydB	1764713	1764780	68	-	b4430	N	N	NE	NE	1	6.13087	1	6.51405	NE	0	0	0	0	E
ydiH	1764934	1765122	189	-	b1685	Y	N	NE	NE	5	11.0291	4	9.63928	NE	680	264.606	680	289.079	NE
menI	1765222	1765632	411	-	b1686	Y	N	NE	E	11	11.1579	11	12.1	NE	16	2.86307	16	3.1048	NE
ydiJ	1765629	1768685	3057	-	b1687	Y	N	NE	NE	475	64.7782	464	68.7668	NE	596	14.3385	594	15.53	NE
ydiK	1769074	1770186	1113	+	b1688	Y	N	NE	NE	1187	444.617	1181	480.349	NE	3667	242.309	3653	262.107	NE
rprA	1770372	1770477	106	+	b4431	N	N	NE	NE	0	0	0	0	E	25	17.3455	24	18.011	NE
ydiL	1770615	1770971	357	+	b1689	Y	N	NE	NE	5	5.83892	4	5.06868	NE	80	16.4807	75	16.7656	NE
ydiM	1771071	1772285	1215	+	b1690	Y	N	NE	NE	119	40.8321	119	44.3351	NE	7642	462.577	7642	502.262	NE
ydiN	1772512	1773777	1266	+	b1691	Y	N	NE	NE	169	55.6524	150	53.6319	NE	3016	175.207	3008	189.729	NE
ydiB	1773789	1774655	867	+	b1692	Y	N	NE	NE	135	64.9151	133	69.3962	NE	791	67.0982	776	71.428	NE
aroD	1774686	1775444	759	+	b1693	Y	N	NE	NE	42	23.0695	41	24.4533	NE	5	0.484486	5	0.526073	E
ydiF	1775587	1777182	1596	+	b1694	Y	N	NE	NE	263	68.6995	253	71.8497	NE	725	33.4086	651	32.6143	NE
ydiO	1777196	1778347	1152	+	b1695	Y	N	NE	E	3374	1221.02	3369	1325.03	NE	11072	706.849	11054	766.95	NE
ydiP	1778390	1779301	912	-	b1696	Y	N	NE	NE	23	10.5139	14	6.94832	NE	350	28.2245	199	17.4232	NE
ydiQ	1779617	1780381	765	+	b1697	Y	N	NE	NE	169	92.0992	165	97.5721	NE	1653	158.915	1645	171.605	NE
ydiR	1780401	1781339	939	+	b1698	Y	N	NE	E	295	130.975	271	130.915	NE	1626	127.353	1320	112.491	NE
ydiS	1781395	1782684	1290	+	b1699	Y	N	NE	NE	345	111.496	340	119.516	NE	1157	65.9625	1145	71.0026	NE
ydiT	1782681	1782974	294	+	b1700	Y	N	NE	E	4	5.67209	4	6.17628	NE	24	6.00368	23	6.26495	NE
fadK	1783031	1784677	1647	+	b1701	Y	N	NE	NE	139	35.1845	137	37.6998	NE	726	32.4188	717	34.8065	NE
ppsA	1784734	1787112	2379	-	b1702	Y	N	NE	NE	471	82.5386	435	82.9223	NE	1373	42.4453	1184	39.8159	NE
ppsR	1787445	1788278	834	+	b1703	Y	N	NE	NE	55	27.4933	55	29.934	NE	319	28.1305	319	30.6278	NE
aroH	1788435	1789481	1047	+	b1704	Y	N	NE	E	250	99.5461	223	96.5405	NE	1941	136.343	1622	123.873	NE
ydiE	1789613	1789804	192	+	b1705	Y	N	NE	NE	4	8.68539	4	9.47498	NE	11	4.21352	11	4.59656	NE
ydiU	1789808	1791244	1437	-	b1706	Y	N	NE	NE	148	42.9374	145	45.761	NE	1042	53.3291	891	49.6053	NE
ydiV	1791307	1792020	714	-	b1707	Y	N	NE	NE	33	19.2684	30	19.0075	NE	330	33.9914	271	30.2898	NE
nlpC	1792267	1792731	465	-	b1708	Y	N	NE	NE	29	26.0001	29	28.182	NE	73	11.5458	73	12.5147	NE
btuD	1792809	1793558	750	-	b1709	Y	N	NE	NE	180	100.056	179	108.152	NE	651	63.8371	644	68.642	NE
btuE	1793558	1794109	552	-	b1710	Y	N	NE	E	68	51.3571	40	32.8267	NE	140	18.6527	70	10.1342	NE
btuC	1794172	1795152	981	-	b1711	Y	N	NE	NE	1967	835.923	1802	833.798	NE	6086	456.264	6075	495.878	NE
ihfA	1795253	1795552	300	-	b1712	Y	N	NE	NE	12	16.676	12	18.126	NE	3	0.73545	3	0.799403	E
pheT	1795557	1797944	2388	-	b1713	Y	N	E	NE	4	0.698323	3	0.569534	E	29	0.893135	25	0.837261	E
pheS	1797959	1798942	984	-	b1714	Y	N	E	NE	2	0.847356	2	0.922343	E	16	1.19585	16	1.30168	E
pheM	1799226	1799270	45	-	b1715	Y	N	NE	NE	9	83.3798	9	91.5144	NE	4	6.53734	4	7.17513	NE
rplT	1799393	1799749	357	-	b1716	Y	N	E	E	0	0	0	0	E	4	0.824034	4	0.894165	E
rpmI	1799802	1799999	198	-	b1717	Y	N	NE	NE	0	0	0	0	E	1	0.37144	1	0.404094	E
infC	1800096	1800638	543	-	b1718	Y	N	E	E	0	0	0	0	E	1	0.135442	1	0.147385	E
thrS	1800642	1802570	1929	-	b1719	Y	N	E	E	1	0.216122	1	0.235138	E	13	0.495638	9	0.373325	E
arpB	1803094	1804993	1900	+	b4494	Y	Y	NE	NE	16	3.51073	16	3.81601	NE	21	0.812866	11	0.462812	E
yniD	1805165	1805272	108	+	b4535	Y	N	NE	NE	13	50.1823	13	54.1969	NE	66	44.9442	54	39.7143	NE
ydiY	1805325	1806083	759	-	b1722	Y	N	NE	E	74	40.6463	72	42.9424	NE	985	95.4438	961	101.111	NE
pfkB	1806370	1807299	930	+	b1723	Y	N	NE	NE	1277	572.452	1271	620.467	NE	2248	177.773	2245	193.336	NE
ydiZ	1807400	1807690	291	+	b1724	Y	N	NE	E	3	4.29793	3	4.68426	NE	12	3.03278	12	3.30539	NE
yniA	1807796	1808656	861	+	b1725	Y	N	NE	NE	141	68.2726	137	72.0242	NE	686	58.5969	677	62.7869	NE
yniB	1808697	1809233	537	-	b1726	Y	N	NE	NE	856	664.554	854	722.174	NE	1947	266.652	1940	289.406	NE
yniC	1809380	1810048	669	+	b1727	Y	N	NE	NE	60	37.39	60	40.5412	NE	209	22.976	202	24.078	NE
ydjM	1810211	1810801	591	+	b1728	Y	N	NE	NE	179	126.269	176	135.127	NE	2087	259.71	2087	282.668	NE
ydjN	1810934	1812325	1392	+	b1729	Y	N	NE	NE	849	254.272	838	272.939	NE	7528	397.735	7324	420.815	NE
ydjO	1812329	1813132	804	-	b1730	Y	N	NE	NE	3	1.55559	2	1.12675	E	7	0.640317	5	0.496926	E
cedA	1813421	1813663	243	-	b1731	Y	N	NE	NE	5	8.57817	5	9.34751	NE	143	43.2796	142	46.8314	NE
katE	1813867	1816128	2262	+	b1732	Y	N	NE	NE	294	54.1858	252	50.4604	NE	1822	59.2392	1666	58.8502	NE
chbG	1816386	1817135	750	-	b1733	Y	N	NE	NE	145	80.6005	138	83.3798	NE	1406	137.872	1401	149.328	NE
chbF	1817148	1818500	1353	-	b1734	Y	N	NE	NE	549	169.163	532	178.145	NE	1019	55.3898	991	58.5407	NE
chbR	1818605	1819447	843	-	b1735	Y	N	NE	NE	3	1.48363	2	1.07587	E	15	1.30863	15	1.42345	E
chbA	1819455	1819805	351	-	b1736	Y	N	NE	E	107	127.089	103	132.943	NE	655	137.242	655	149.139	NE
chbC	1819856	1821214	1359	-	b1737	Y	N	NE	NE	3720	1141.18	3719	1239.37	NE	17671	956.302	17670	1038.8	NE
chbB	1821299	1821619	321	-	b1738	Y	N	NE	E	8	10.39	8	11.2296	NE	58	13.2885	58	14.3623	NE
osmE	1821918	1822256	339	-	b1739	Y	N	NE	NE	10	12.2979	10	13.4051	NE	36	7.81009	35	8.27677	NE
nadE	1822458	1823285	828	+	b1740	Y	N	E	E	0	0	0	0	E	11	0.977048	10	0.967698	E
cho	1823515	1824402	888	+	b1741	Y	N	NE	E	230	107.981	227	115.976	NE	3642	301.634	3634	327.528	NE
ves	1824362	1824937	576	-	b1742	Y	N	NE	E	194	140.414	192	151.6	NE	487	62.1813	469	65.3269	NE
spy	1825140	1825625	486	-	b1743	Y	N	NE	NE	144	123.526	138	128.996	NE	485	73.3937	479	78.9867	NE
astE	1825955	1826923	969	-	b1744	Y	N	NE	NE	2005	862.624	1849	863.21	NE	12719	965.345	10577	871.093	NE
astB	1826916	1828259	1344	-	b1745	Y	N	NE	E	177	54.9041	167	56.3286	NE	639	34.9667	493	29.3347	NE
astD	1828256	1829734	1479	-	b1746	Y	N	NE	NE	430	121.208	361	110.744	NE	2344	116.558	1898	102.714	NE
astA	1829731	1830765	1035	-	b1747	Y	N	NE	E	205	82.5742	160	70.1407	NE	1112	79.0165	914	70.6837	NE
astC	1830762	1831982	1221	-	b1748	Y	N	NE	NE	764	260.861	732	271.262	NE	5897	355.197	5847	382.238	NE
xthA	1832428	1833234	807	+	b1749	Y	N	NE	NE	349	180.295	339	190.214	NE	1748	159.302	1710	169.262	NE
ydjX	1833401	1834111	711	+	b1750	Y	N	NE	NE	4261	2498.46	4238	2697.43	NE	99525	10294.8	99519	11174.2	NE
ydjY	1834116	1834793	678	+	b1751	Y	N	NE	NE	255	156.798	161	107.911	NE	644	69.8569	616	72.8356	NE
ydjZ	1834808	1835515	708	+	b1752	Y	N	NE	NE	157	92.4479	155	99.1094	NE	943	97.9562	915	103.211	NE
ynjA	1835515	1836063	549	+	b1753	Y	N	NE	E	249	189.085	244	201.432	NE	3122	418.229	2786	405.736	NE
ynjB	1836073	1837239	1167	+	b1754	Y	N	NE	NE	172	61.4453	155	60.111	NE	1395	87.9137	692	47.3425	NE
ynjC	1837212	1838747	1536	+	b1755	Y	N	NE	NE	2154	584.636	2131	629.187	NE	16966	812.347	16158	841.601	NE
ynjD	1838747	1839400	654	+	b1756	Y	N	NE	E	148	94.3441	139	96.2607	NE	1432	161.034	1427	174.333	NE
ynjE	1839467	1840774	1308	+	b1757	Y	N	NE	NE	2267	722.561	2234	773.548	NE	6471	363.846	6358	388.372	NE
ynjF	1840783	1841403	621	-	b1758	Y	N	NE	NE	1144	768.007	1093	795.236	NE	5875	695.776	5068	650.482	NE
nudG	1841490	1841897	408	+	b1759	Y	N	NE	NE	535	546.669	535	593.194	NE	1857	334.738	1850	361.857	NE
ynjH	1841863	1842135	273	-	b1760	Y	N	NE	NE	130	198.523	125	205.978	NE	521	140.355	514	149.416	NE
gdhA	1842371	1843714	1344	+	b1761	Y	N	NE	NE	303	93.9884	294	99.1653	NE	1311	71.7392	1305	77.6507	NE
ynjI	1843831	1844871	1041	-	b1762	Y	N	NE	NE	12	4.80575	11	4.79194	NE	750	52.9863	750	57.6372	NE
topB	1844999	1846960	1962	-	b1763	Y	N	NE	NE	775	164.677	742	171.284	NE	22655	849.216	14960	609.21	NE
selD	1846965	1848008	1044	-	b1764	Y	N	NE	E	2556	1020.68	2549	1106.95	NE	10699	753.696	10664	816.963	NE
ydjA	1848125	1848676	552	-	b1765	Y	N	NE	E	304	229.597	304	249.483	NE	300	39.9701	299	43.2873	NE
sppA	1848837	1850693	1857	+	b1766	Y	N	NE	NE	674	151.314	661	161.246	NE	2013	79.7233	1869	80.4305	NE
ansA	1850860	1851876	1017	+	b1767	Y	N	NE	NE	314	128.718	275	122.356	NE	583	42.16	497	39.0095	NE
pncA	1851887	1852528	642	+	b1768	Y	N	NE	NE	635	412.353	595	420.432	NE	8169	935.809	8077	1006.82	NE
ydjE	1852621	1853979	1359	-	b1769	Y	N	NE	NE	56	17.1791	51	16.9959	NE	835	45.1877	806	47.3839	NE
ydjF	1854096	1854854	759	-	b1770	Y	N	NE	NE	15	8.23911	15	8.94633	NE	45	4.36038	45	4.73466	NE
ydjG	1854991	1855971	981	-	b1771	Y	N	NE	NE	36	15.299	33	15.2693	NE	1152	86.3648	1134	92.5639	NE
ydjH	1855981	1856928	948	-	b1772	Y	N	NE	NE	7	3.07837	7	3.34667	NE	642	49.8058	639	53.8937	NE
ydjI	1856933	1857769	837	-	b1773	Y	N	NE	NE	68	33.8699	68	36.8649	NE	493	43.3186	492	47.0535	NE
ydjJ	1857790	1858833	1044	-	b1774	Y	N	NE	NE	199	79.4664	199	86.4197	NE	534	37.6179	534	40.9094	NE
ydjK	1858850	1860229	1380	-	b1775	Y	N	NE	NE	1625	490.914	1616	531.316	NE	8693	463.28	8691	504.085	NE
ydjL	1860256	1861332	1077	-	b1776	Y	N	NE	NE	125	48.3866	108	45.5259	NE	561	38.309	375	27.8861	NE
yeaC	1861702	1861974	273	-	b1777	Y	N	NE	NE	5	7.63551	5	8.23911	NE	27	7.27368	27	7.84868	NE
msrB	1862016	1862429	414	-	b1778	Y	N	NE	NE	139	139.973	137	149.516	NE	993	176.401	993	191.179	NE
gapA	1862771	1863766	996	+	b1779	Y	N	E	E	3	1.25572	3	1.36539	E	2	0.147681	1	0.0802893	E
yeaD	1863850	1864734	885	+	b1780	Y	N	NE	NE	125	58.884	125	64.0988	NE	1277	106.121	1276	115.429	NE
yeaE	1864782	1865636	855	-	b1781	Y	N	NE	NE	93	45.3469	89	47.1461	NE	953	81.9748	932	87.0953	NE
mipA	1865726	1866472	747	-	b1782	Y	N	NE	NE	211	117.759	211	128.043	NE	733	72.1667	733	78.4694	NE
yeaG	1866908	1868842	1935	+	b1783	Y	N	NE	NE	56	12.0653	48	11.2485	NE	359	13.6448	349	14.4279	NE
yeaH	1868955	1870238	1284	+	b1784	Y	N	NE	NE	431	139.94	427	150.861	NE	4666	267.259	4666	290.815	NE
yeaI	1870385	1871860	1476	+	b1785	Y	N	NE	NE	32	9.03846	15	4.61171	NE	233	11.6098	160	8.67788	NE
yeaJ	1872041	1873531	1491	+	b1786	Y	N	NE	NE	122	34.1125	110	33.4492	NE	686	33.8376	591	31.7032	NE
yeaK	1873574	1874077	504	+	b1787	Y	N	NE	NE	1969	1628.72	1966	1766.43	NE	6280	916.394	6260	992.224	NE
yoaI	1874078	1874182	105	-	b1788	Y	N	NE	NE	4	15.8819	4	17.1917	NE	2	1.40086	1	0.758196	E
yeaL	1874352	1874798	447	+	b1789	Y	N	NE	NE	364	339.488	351	356.038	NE	1111	182.793	1098	196.478	NE
yeaM	1874755	1875576	822	-	b1790	Y	N	NE	NE	89	45.1387	59	32.4499	NE	287	25.6781	220	21.3455	NE
yeaN	1875673	1876854	1182	+	b1791	Y	N	NE	E	350	123.447	350	134.36	NE	1477	91.9002	1466	99.279	NE
yeaO	1876909	1877256	348	+	b1792	Y	N	NE	E	286	342.624	245	319.188	NE	3453	729.744	3432	788.77	NE
yoaF	1877278	1877532	255	-	b1793	Y	N	NE	NE	144	235.425	144	255.461	NE	826	238.228	824	257.877	NE
yeaP	1877715	1878740	1026	+	b1794	Y	N	NE	NE	237	96.3012	234	103.561	NE	2621	187.877	2616	204.24	NE
yoaK	1878773	1878871	99	+	b4676	Y	N	NE	NE	4	16.8444	4	18.3252	NE	54	40.1155	54	43.6421	NE
yoaJ	1878874	1878948	75	+	b4675	Y	N	NE	NE	20	111.173	18	112.003	NE	69	67.6614	58	63.6659	NE
yeaQ	1879007	1879255	249	-	b1795	Y	N	NE	NE	15	25.1144	15	27.3078	NE	602	177.808	592	190.125	NE
yoaG	1879403	1879585	183	-	b1796	Y	N	NE	NE	2	4.55627	1	2.4964	NE	70	28.132	42	18.4964	NE
yeaR	1879589	1879948	360	-	b1797	Y	N	NE	NE	9	10.4225	8	10.0458	NE	116	23.6978	107	23.7028	NE
leuE	1880121	1880759	639	-	b1798	Y	N	NE	NE	279	182.026	269	191.049	NE	2635	303.273	2360	295.684	NE
dmlR	1880886	1881809	924	-	b1799	Y	N	NE	NE	279	125.882	276	135.052	NE	3634	289.245	3617	312.221	NE
dmlA	1881912	1882997	1086	+	b1800	Y	N	NE	NE	435	166.99	419	175.031	NE	2208	149.528	2151	158.512	NE
yeaV	1883188	1884633	1446	+	b1801	Y	N	NE	NE	142	40.9403	141	44.1976	NE	1630	82.9035	1621	89.6365	NE
yeaW	1884665	1885789	1125	+	b1802	Y	N	NE	NE	90	33.3519	88	35.3781	NE	1396	91.2612	1391	98.6511	NE
yeaX	1885845	1886810	966	+	b1803	Y	N	NE	NE	129	55.6728	70	32.7898	NE	1278	97.2987	561	46.3582	NE
rnd	1886864	1887991	1128	-	b1804	Y	N	NE	NE	487	179.991	473	190.341	NE	3538	230.676	3194	226.74	NE
fadD	1888061	1889746	1686	-	b1805	Y	N	NE	NE	121	29.9198	118	31.7381	NE	574	25.0385	570	27.0456	NE
yeaY	1889951	1890532	582	-	b1806	Y	N	NE	NE	122	87.3912	117	91.343	NE	487	61.5403	484	66.6588	NE
tsaB	1890572	1891267	696	-	b1807	Y	N	E	E	40	23.9597	38	24.7534	NE	21	2.21903	20	2.29828	NE
yoaA	1891325	1893235	1911	-	b1808	Y	N	NE	NE	1182	257.862	1119	265.213	NE	2291	88.1694	2129	89.015	NE
yoaB	1893367	1893711	345	+	b1809	Y	N	NE	E	133	160.718	133	174.913	NE	1705	363.462	1705	395.566	NE
yoaC	1894133	1894432	300	+	b1810	Y	N	NE	NE	21	29.1829	21	31.7206	NE	84	20.5926	73	19.4521	NE
yoaH	1894552	1894731	180	-	b1811	Y	N	NE	NE	67	155.179	63	160.15	NE	548	223.904	482	216.151	NE
pabB	1894805	1896166	1362	+	b1812	Y	N	NE	NE	116	35.5068	105	34.9078	NE	40	2.15991	25	1.46621	E
nudL	1896170	1896748	579	+	b1813	Y	N	NE	NE	62	44.642	61	47.8923	NE	507	64.3995	503	69.667	NE
sdaA	1896932	1898296	1365	+	b1814	Y	N	NE	NE	297	90.7099	296	98.1719	NE	2276	122.629	2265	132.521	NE
yoaD	1898427	1900025	1599	+	b1815	Y	N	NE	NE	528	137.663	526	149.075	NE	2756	126.761	2731	136.541	NE
yoaE	1900029	1901585	1557	-	b1816	Y	N	NE	NE	386	103.355	352	102.406	NE	3348	158.143	3264	167.516	NE
manX	1902048	1903019	972	+	b1817	Y	N	NE	NE	325	139.395	323	150.288	NE	1791	135.514	1789	146.844	NE
manY	1903082	1903882	801	+	b1818	Y	N	NE	NE	220	114.504	207	117.094	NE	1720	157.924	1655	165.152	NE
manZ	1903895	1904746	852	+	b1819	Y	N	NE	NE	239	116.947	237	126.027	NE	1904	164.354	1893	177.577	NE
yobD	1904801	1905259	459	+	b1820	Y	N	NE	NE	54	49.0469	51	50.2644	NE	542	86.844	542	94.235	NE
mntP	1905688	1906254	567	+	b1821	Y	N	NE	NE	110	80.8799	42	33.4795	NE	369	47.8626	304	42.7489	NE
rlmA	1906251	1907060	810	-	b1822	Y	N	NE	NE	381	196.097	313	174.919	NE	1671	151.721	1243	122.542	NE
cspC	1907226	1907435	210	-	b1823	Y	N	NE	NE	15	29.7785	15	32.2345	NE	61	21.3631	61	23.125	NE
yobF	1907448	1907591	144	-	b1824	Y	N	NE	NE	4	11.5805	4	12.6333	NE	5	2.55365	5	2.7858	NE
yebO	1908261	1908548	288	-	b1825	Y	N	NE	NE	5	7.23783	5	7.89581	NE	179	45.7103	179	49.8658	NE
mgrB	1908623	1908766	144	-	b1826	Y	N	NE	NE	2	5.79026	2	6.31665	NE	126	64.3519	126	70.2021	NE
yobH	1908925	1909164	240	+	b4536	Y	N	NE	NE	29	50.3753	28	53.0599	NE	94	28.8051	94	31.4238	NE
kdgR	1909308	1910099	792	-	b1827	Y	N	NE	NE	99	52.1124	95	54.403	NE	788	73.1736	780	78.7983	NE
yebQ	1910276	1911649	1374	+	b1828	Y	N	NE	NE	244	74.0345	151	49.7249	NE	2113	113.101	1778	103.288	NE
htpX	1911695	1912576	882	-	b1829	Y	N	NE	NE	122	57.6663	112	57.6453	NE	7009	584.441	6979	633.668	NE
prc	1912768	1914816	2049	-	b1830	Y	N	NE	NE	387	78.7408	359	79.3988	NE	535	19.2028	501	19.547	NE
proQ	1914836	1915534	699	-	b1831	Y	N	NE	NE	535	319.086	533	345.579	NE	388	40.8233	383	43.8068	NE
msrC	1915631	1916128	498	-	b1832	Y	N	NE	NE	34	28.463	34	30.9488	NE	395	58.3339	395	63.4286	NE
yebS	1916258	1917541	1284	+	b1833	Y	N	NE	NE	211	68.5091	209	73.8406	NE	1194	68.39	1176	73.2957	NE
yebT	1917510	1920143	2634	+	b1834	Y	N	NE	NE	1545	244.536	1532	263.703	NE	11245	313.976	11193	339.88	NE
rsmF	1920223	1921662	1440	+	b1835	Y	N	NE	NE	91	26.3457	80	25.1903	NE	299	15.2708	260	14.4424	NE
yebV	1921780	1922016	237	+	b1836	Y	N	NE	NE	2	3.51813	2	3.84239	NE	1	0.310317	1	0.338917	E
yebW	1922121	1922312	192	+	b1837	Y	N	NE	NE	12	26.0562	12	28.4249	NE	156	59.7553	155	64.7698	NE
pphA	1922313	1922969	657	-	b1838	Y	N	NE	NE	58	36.8039	58	39.9672	NE	362	40.5225	359	43.6408	NE
ryeA	1923066	1923314	249	+	b4432	N	N	NE	NE	0	0	0	0	E	3	0.886085	3	0.963472	E
sdsR	1923164	1923284	121	-	b4433	N	N	NE	NE	0	0	0	0	E	0	0	0	0	E
yebY	1923365	1923706	342	-	b1839	Y	N	NE	E	219	266.962	218	289.439	NE	509	109.457	509	119.218	NE
yebZ	1923719	1924591	873	-	b1840	Y	N	NE	NE	269	128.46	252	130.507	NE	1990	167.646	1981	180.985	NE
yobA	1924595	1924969	375	-	b1841	Y	N	NE	NE	628	698.167	628	763.302	NE	1693	332.031	1691	362.579	NE
holE	1925108	1925338	231	+	b1842	Y	N	NE	NE	16	28.8761	16	31.6132	NE	98	31.2009	98	34.1584	NE
yobB	1925440	1926096	657	+	b1843	Y	N	NE	NE	144	91.3751	137	94.4052	NE	1117	125.038	1115	135.542	NE
exoX	1926120	1926782	663	+	b1844	Y	N	NE	NE	313	196.817	313	213.567	NE	2380	264.008	2378	286.236	NE
ptrB	1926779	1928839	2061	-	b1845	Y	N	NE	NE	422	85.3621	397	87.2477	NE	5298	189.055	5245	203.344	NE
yebE	1929048	1929707	660	-	b1846	Y	N	NE	E	112	70.7465	108	74.0544	NE	312	34.7667	311	37.6193	NE
yebF	1930034	1930390	357	-	b1847	Y	N	NE	NE	42	49.0469	41	51.954	NE	51	10.5064	51	11.4006	NE
yebG	1930457	1930747	291	-	b1848	Y	N	NE	E	7	10.0285	7	10.9299	NE	38	9.60382	38	10.4671	NE
purT	1930881	1932059	1179	+	b1849	Y	N	NE	NE	132	46.6757	119	45.8088	NE	2246	140.104	2218	150.621	NE
eda	1932115	1932756	642	-	b1850	Y	N	NE	NE	92	59.7425	81	57.2353	NE	61	6.98792	49	6.10798	NE
edd	1932793	1934604	1812	-	b1851	Y	N	NE	NE	1455	334.762	1254	313.424	NE	6228	252.781	5658	249.471	NE
zwf	1934839	1936314	1476	-	b1852	Y	N	NE	E	90	25.4207	89	27.3628	NE	410	20.4292	410	22.2371	NE
yebK	1936652	1937521	870	+	b1853	Y	N	NE	NE	157	75.2335	152	79.0133	NE	1578	133.395	1531	140.396	NE
pykA	1937649	1939091	1443	+	b1854	Y	N	NE	NE	287	82.9175	257	80.7408	NE	1791	91.2815	1286	71.2727	NE
lpxM	1939222	1940193	972	-	b1855	Y	N	NE	NE	46	19.7298	45	20.938	NE	127	9.60928	108	8.8648	NE
mepM	1940313	1941635	1323	-	b1856	Y	N	NE	NE	388	122.265	382	130.644	NE	2640	146.757	2634	158.915	NE
znuA	1941651	1942583	933	-	b1857	Y	N	NE	NE	28	12.5114	28	13.621	NE	16	1.26122	8	0.686535	E
znuC	1942662	1943417	756	+	b1858	Y	N	NE	NE	87	47.9765	84	50.3154	NE	463	45.0415	418	44.1693	NE
znuB	1943414	1944199	786	+	b1859	Y	N	NE	NE	235	124.645	226	130.497	NE	64	5.9884	25	2.54657	NE
ruvB	1944346	1945356	1011	-	b1860	Y	N	NE	NE	168	69.277	140	62.6916	NE	373	27.1338	120	9.47949	NE
ruvA	1945365	1945976	612	-	b1861	Y	N	NE	NE	497	338.56	462	341.502	NE	1048	125.94	1022	133.268	NE
yobI	1946115	1946180	66	-	b4677	Y	N	NE	NE	0	0	0	0	E	0	0	0	0	E
yebB	1946251	1946853	603	+	b1862	Y	N	NE	NE	181	125.139	69	51.8307	NE	411	50.1277	134	17.7568	NE
ruvC	1946855	1947376	522	-	b1863	Y	N	NE	E	523	417.698	472	408.25	NE	365	51.4252	110	16.7841	NE
yebC	1947411	1948151	741	-	b1864	Y	N	NE	E	457	257.116	394	241.201	NE	2043	202.77	696	75.165	NE
nudB	1948180	1948632	453	-	b1865	Y	N	NE	E	23	21.1671	19	18.9954	NE	35	5.68229	35	6.17284	NE
aspS	1948750	1950522	1773	-	b1866	Y	N	E	E	3	0.705413	0	0	E	30	1.24442	10	0.450368	E
yecD	1950832	1951398	567	+	b1867	Y	N	NE	NE	2265	1665.39	2185	1741.73	NE	2722	353.068	2608	366.741	NE
yecE	1951395	1952213	819	+	b1868	Y	N	NE	NE	780	397.047	695	383.768	NE	6292	565.013	4806	468.156	NE
yecN	1952266	1952661	396	+	b1869	Y	N	NE	NE	232	244.244	220	251.972	NE	2030	377.011	2011	406.316	NE
cmoA	1952702	1953445	744	+	b1870	Y	N	NE	NE	349	195.561	334	203.573	NE	346	34.2024	325	34.9446	NE
cmoB	1953442	1954413	972	+	b1871	Y	N	NE	E	151	64.7652	145	67.4669	NE	213	16.1164	211	17.3192	NE
torZ	1954578	1957007	2430	-	b1872	Y	N	NE	NE	2054	352.391	2034	379.576	NE	8099	245.12	7970	262.379	NE
torY	1957032	1958132	1101	-	b1873	Y	N	NE	NE	147	55.6623	143	58.8515	NE	822	54.9083	798	57.9358	NE
cutC	1958520	1959266	747	-	b1874	Y	N	NE	E	203	113.294	200	121.368	NE	1437	141.478	1411	151.051	NE
yecM	1959280	1959846	567	-	b1875	Y	N	NE	NE	186	136.76	186	148.266	NE	2983	386.922	2982	419.333	NE
argS	1960062	1961795	1734	+	b1876	Y	N	E	E	2	0.480852	2	0.523085	E	44	1.86619	38	1.75327	E
yecT	1961972	1962460	489	+	b1877	Y	N	NE	NE	43	36.6598	43	39.9257	NE	165	24.8158	165	27.0266	NE
flhE	1962580	1962972	393	-	b1878	Y	N	NE	NE	105	111.385	105	121.259	NE	709	132.68	709	144.442	NE
flhA	1962972	1965050	2079	-	b1879	Y	N	NE	NE	2160	433.142	2107	459.658	NE	10606	375.189	10399	400.207	NE
flhB	1965043	1966191	1149	-	b1880	Y	N	NE	NE	1016	368.642	709	279.642	NE	12467	797.986	9933	691.129	NE
cheZ	1966393	1967037	645	-	b1881	Y	N	NE	NE	44	28.4396	44	30.9335	NE	137	15.6212	107	13.2704	NE
cheY	1967048	1967437	390	-	b1882	Y	N	NE	NE	22	23.5174	19	22.1259	NE	17	3.20581	17	3.49236	NE
cheB	1967452	1968501	1050	-	b1883	Y	N	NE	NE	163	64.7186	160	69.0516	NE	1955	136.934	1934	147.242	NE
cheR	1968504	1969364	861	-	b1884	Y	N	NE	E	153	74.0831	126	66.2412	NE	1256	107.285	1187	110.086	NE
tap	1969383	1970984	1602	-	b1885	Y	N	NE	NE	337	87.6997	261	73.82	NE	2003	91.9542	1901	94.8501	NE
tar	1971030	1972691	1662	-	b1886	Y	N	NE	NE	720	180.606	694	189.103	NE	3821	169.083	3566	171.413	NE
cheW	1972836	1973339	504	-	b1887	Y	N	NE	E	44	36.3959	40	35.9396	NE	174	25.3905	162	25.6774	NE
cheA	1973360	1975324	1965	-	b1888	Y	N	NE	NE	281	59.6176	274	63.1456	NE	1852	69.3157	1834	74.5614	NE
motB	1975329	1976255	927	-	b1889	Y	N	NE	NE	92	41.3751	86	42.1308	NE	724	57.4397	724	62.5695	NE
motA	1976252	1977139	888	-	b1890	Y	N	NE	E	63	29.5773	62	31.6761	NE	894	74.042	886	79.854	NE
flhC	1977266	1977844	579	-	b1891	Y	N	NE	NE	24	17.2808	23	18.0578	NE	327	41.5358	300	41.5509	NE
flhD	1977847	1978197	351	-	b1892	Y	N	NE	NE	8	9.50197	8	10.3257	NE	1459	305.704	1452	330.611	NE
insB1	1978518	1979021	504	-	b1893	Y	N	NE	NE	313	258.907	306	274.938	NE	2952	430.764	2943	466.472	NE
insA	1978940	1979215	276	-	b1894	Y	N	NE	NE	48	72.5042	28	46.3221	NE	84	22.3833	52	15.176	NE
uspC	1979753	1980181	429	+	b1895	Y	N	NE	E	45	43.7307	38	40.3108	NE	145	24.8579	138	25.825	NE
otsA	1980188	1981612	1425	-	b1896	Y	N	NE	NE	482	141.014	430	136.532	NE	4444	229.357	4359	244.161	NE
otsB	1981587	1982387	801	-	b1897	Y	N	NE	NE	225	117.106	196	110.871	NE	1970	180.879	1943	193.891	NE
araH	1982554	1983540	987	-	b4460	Y	N	NE	NE	413	174.447	367	168.69	NE	1382	102.978	1227	99.4926	NE
araG	1983555	1985069	1515	-	b1900	Y	N	NE	E	540	148.598	467	139.564	NE	2706	131.362	2601	137.126	NE
araF	1985139	1986128	990	-	b1901	Y	N	NE	E	194	81.6953	194	88.8774	NE	1411	104.82	1410	113.954	NE
ftnB	1986925	1987428	504	+	b1902	Y	N	NE	NE	23	19.0251	23	20.6652	NE	78	11.382	77	12.2047	NE
yecJ	1987507	1987758	252	-	b4537	Y	N	NE	NE	6	9.92616	6	10.7819	NE	44	12.8412	42	13.3142	NE
azuC	1987873	1987959	87	-	b4663	Y	N	NE	NE	1	4.79194	1	5.2772	NE	20	16.9069	20	18.619	NE
yecR	1988222	1988545	324	+	b1904	Y	N	NE	NE	72	92.6442	72	100.056	NE	587	133.244	583	142.923	NE
ftnA	1988716	1989213	498	+	b1905	Y	N	NE	NE	32	26.7887	28	25.4873	NE	204	30.1269	160	25.6926	NE
yecH	1989251	1989490	240	-	b1906	Y	N	NE	NE	30	52.1124	30	56.8499	NE	564	172.831	528	176.508	NE
tyrP	1989681	1990892	1212	+	b1907	Y	N	NE	NE	572	196.754	534	199.484	NE	1943	117.903	1685	111.042	NE
yecA	1990954	1991619	666	-	b1908	Y	N	NE	NE	378	236.618	287	194.87	NE	4486	495.38	4002	479.36	NE
leuZ	1991815	1991901	87	-	b1909	N	N	E	NE	1	4.79194	0	0	E	0	0	0	0	E
cysT	1991914	1991987	74	-	b1910	N	N	E	NE	0	0	0	0	E	0	0	0	0	E
glyW	1992042	1992117	76	-	b1911	N	N	NE	NE	0	0	0	0	E	0	0	0	0	E
pgsA	1992269	1992817	549	-	b1912	Y	N	E	E	0	0	0	0	E	6	0.803771	6	0.873802	E
uvrC	1992874	1994706	1833	-	b1913	Y	N	NE	NE	262	59.5895	261	64.576	NE	1416	56.8138	1394	60.8438	NE
uvrY	1994703	1995359	657	-	b1914	Y	N	NE	NE	208	131.986	190	130.927	NE	849	95.0376	786	95.5478	NE
yecF	1995818	1996042	225	+	b1915	Y	N	NE	NE	5	9.26442	4	7.97893	NE	13	4.24927	13	4.57457	NE
sdiA	1996110	1996832	723	-	b1916	Y	N	NE	NE	467	269.283	443	276.891	NE	675	68.6624	659	72.6629	NE
yecC	1997062	1997814	753	-	b1917	Y	N	NE	NE	666	368.731	665	400.055	NE	2253	220.049	2251	238.889	NE
yecS	1997811	1998479	669	-	b1918	Y	N	NE	NE	553	344.612	521	352.033	NE	5132	564.175	5106	608.624	NE
dcyD	1998494	1999480	987	-	b1919	Y	N	NE	NE	317	133.898	303	139.273	NE	1657	123.469	1651	133.873	NE
fliY	1999585	2000385	801	-	b1920	Y	N	NE	NE	434	225.885	337	190.631	NE	1084	99.5291	691	68.9547	NE
fliZ	2000473	2001024	552	-	b1921	Y	N	NE	NE	113	85.3434	105	86.1701	NE	1140	151.886	1109	160.554	NE
fliA	2001070	2001789	720	-	b1922	Y	N	NE	NE	181	104.804	117	73.4596	NE	1540	157.305	686	75.9818	NE
fliC	2002110	2003606	1497	-	b1923	Y	N	NE	NE	119	33.1403	115	34.8173	NE	227	11.1521	223	11.9103	NE
fliD	2003872	2005278	1407	+	b1924	Y	N	NE	NE	553	163.856	494	159.033	NE	7061	369.084	6993	397.143	NE
fliS	2005303	2005713	411	+	b1925	Y	N	NE	NE	185	187.655	170	187	NE	3615	646.874	3560	690.819	NE
fliT	2005713	2006078	366	+	b1926	Y	N	NE	NE	64	72.9004	64	78.9394	NE	343	68.9234	343	74.633	NE
amyA	2006156	2007643	1488	+	b1927	Y	N	NE	NE	698	195.561	661	201.44	NE	1037	51.2542	974	52.3632	NE
yedD	2007677	2008090	414	-	b1928	Y	N	NE	NE	706	710.944	706	770.499	NE	2868	509.486	2868	552.165	NE
yedE	2008277	2009482	1206	+	b1929	Y	N	NE	E	2961	1023.58	2615	982.154	NE	18472	1126.47	17752	1176.19	NE
yedF	2009479	2009712	234	+	b1930	Y	N	NE	NE	117	208.449	90	175.331	NE	262	82.3453	183	62.8913	NE
yedK	2009821	2010489	669	+	b1931	Y	N	NE	NE	20	12.4633	18	12.1624	NE	47	5.16684	46	5.4831	NE
yedL	2010600	2011079	480	+	b1932	Y	N	NE	NE	144	125.07	125	118.437	NE	1850	283.455	1813	303.039	NE
yedN	2011223	2012351	1129	-	b4495	Y	Y	NE	NE	0	0	0	0	E	2	0.130283	2	0.141842	E
intG	2012502	2012663	162	+	b1936	Y	Y	NE	NE	16	41.1752	15	41.6899	NE	106	48.1221	106	51.9718	NE
fliE	2012700	2013014	315	-	b1937	Y	N	NE	NE	30	39.7047	24	34.3834	NE	408	95.2583	407	102.862	NE
fliF	2013229	2014887	1659	+	b1938	Y	N	NE	NE	627	157.562	604	164.903	NE	3931	174.265	3743	180.274	NE
fliG	2014880	2015875	996	+	b1939	Y	N	NE	NE	772	323.139	704	320.411	NE	2020	149.158	1963	157.608	NE
fliH	2015868	2016554	687	+	b1940	Y	N	NE	NE	281	170.522	234	154.603	NE	1738	186.057	1400	163.174	NE
fliI	2016554	2017927	1374	+	b1941	Y	N	NE	NE	508	154.137	374	123.16	NE	2329	124.663	1571	91.2632	NE
fliJ	2017946	2018389	444	+	b1942	Y	N	NE	E	597	560.56	586	598.781	NE	1547	256.248	1438	259.21	NE
fliK	2018386	2019513	1128	+	b1943	Y	N	NE	NE	2855	1055.18	2788	1121.92	NE	7255	473.022	7137	506.651	NE
fliL	2019618	2020082	465	+	b1944	Y	N	NE	E	48	43.0347	42	40.8153	NE	1505	238.033	1483	254.236	NE
fliM	2020087	2021091	1005	+	b1945	Y	N	NE	NE	62	25.7191	48	21.6337	NE	435	31.8329	414	32.9164	NE
fliN	2021088	2021501	414	+	b1946	Y	N	NE	E	394	396.759	385	420.173	NE	894	158.815	891	171.541	NE
fliO	2021504	2021869	366	+	b1947	Y	N	NE	NE	303	345.138	268	330.559	NE	5054	1015.56	5009	1089.9	NE
fliP	2021869	2022606	738	+	b1948	Y	N	NE	NE	386	218.053	282	173.4	NE	3202	319.094	3138	340.39	NE
fliQ	2022616	2022885	270	+	b1949	Y	N	NE	NE	278	429.251	278	463.592	NE	1477	402.319	1463	430.386	NE
fliR	2022893	2023678	786	+	b1950	Y	N	NE	NE	472	250.352	462	266.769	NE	3649	341.432	3633	370.068	NE
[truncated: 2,500 more rows]
