# Supplementary material for: Revealing Causes for False-Positive and False-Negative Calling of Gene Essentiality in Escherichia coli Using Transposon Insertion Sequencing
Source: mSystems. 2022 Dec 12;8(1):e00896-22. doi: 10.1128/msystems.00896-22 (PMC9948719; doi:10.1128/msystems.00896-22)
Supplement: TABLE S2 [file msystems.00896-22-s0003.xlsx]

## Sheet: Table S2
Gene	Locus tag	IPKM	Category	Goodall (2018)	Note
ftsN	b3933	149.499	TI	O
yejM	b2188	128.079	TI	O
nusB	b0416	75.2137	M	O	polar effect
rne	b1084	47.2391	TI	O
priA	b3935	46.9861	E	O	errors in PEC dataset; mutants reported (Lee 1991 PNAS 88:3029-32; Nurse 1991 J Bacteriol 173:6686-93)
spoT	b3650	43.3867	TI	O
thiL	b0417	36.676	TI
degS	b3235	34.7416	M	O	conditional essentiality
kdsC	b3198	31.0881	M	O	polar effect
ftsK	b0890	29.1943	TI	O
secM	b0097	25.5604	TI	O
tsaB	b1807	24.7534	TI
gpsA	b3608	24.393	M		putative conditional essentiality
psd	b4160	21.942	TI
hda	b2496	20.6513	M	O	compensatory supressor mutations
metG	b2114	19.6188	TI		conditional essentiality demonstrated in this study (Fig. S6)
lptA	b3200	19.4661	TI
fabA	b0954	18.2774	TI
efp	b4147	16.7397	E	O	errors in PEC dataset; mutant reported (Balibar 2013 Curr Microbiol 67:293-9)
mukE	b0923	13.4898	TI
lptC	b3199	13.4229	TI	O
tsaD	b3064	13.3908	TI
obgE	b3183	13.1125	TI
ftsE	b3463	12.1624	E	O	errors in PEC dataset; mutant reported (de Leeuw 1999 Mol Microbiol 31:983-93)
dnaT	b4362	10.0863	M	O	putative supressor mutations (McCool 2004 Genetics 167:569-78)
ribC	b1662	9.18591	TI
ftsB	b2748	8.68539	TI
rsgA	b4161	8.60472	E	O	errors in PEC dataset; mutant reported (Hase 2009 RNA 15:1766-74)
folK	b0142	8.52748	M	O	conditional essentiality (as folD)
mnmA	b1133	8.18251	TI
era	b2566	7.49818	TI
topA	b1274	6.80295	TI
folD	b0529	6.78309	M		conditional essentiality (as folD)
lpxC	b0096	6.40625	TI
rnpA	b3704	6.2786	TI
hisR	b3797	6.04201	M	O	probably due to the short length (77 bp)
ftsX	b3462	5.98624	TI	O
ubiA	b4040	5.69676	M		conditional essentiality (as ubiBD)
lptG	b4262	5.44692	TI
murJ	b1069	4.72407	TI
lspA	b0027	4.58131	TI
coaE	b0103	4.36543	E	O
hemL	b0154	4.25046	NS
cca	b3056	4.02624	NS
ftsW	b0089	3.64104	NS
waaA	b3633	3.5511	TI
ribB	b3041	3.46262	TI	O
yrfF	b3398	3.39633	NS
nusA	b3169	3.35226	NS
accA	b0185	3.30124	TI
rpoH	b3461	3.17839	NS
tilS	b0188	3.13982	TI
pyrH	b0171	3.12987	NS
lptE	b0641	3.12284	NS
gyrA	b2231	2.93348	TI
fabD	b1092	2.92903	NS
hemC	b3805	2.88845	TI
ribD	b0414	2.87234	NS
mreC	b3250	2.87234	NS
glmS	b3729	2.72645	NS
def	b3287	2.66106	TI
lolD	b1117	2.58142	NS
secA	b0098	2.51144	NS
folB	b3058	2.44515	M	O	conditional essentiality (as folD)
acpS	b2563	2.38911	NS
lnt	b0657	2.35703	TI
suhB	b2533	2.25351	TI
lpxD	b0179	2.21284	NS
