# Supplementary material for: Revealing Causes for False-Positive and False-Negative Calling of Gene Essentiality in Escherichia coli Using Transposon Insertion Sequencing
Source: mSystems. 2022 Dec 12;8(1):e00896-22. doi: 10.1128/msystems.00896-22 (PMC9948719; doi:10.1128/msystems.00896-22)
Supplement: TABLE S3 [file msystems.00896-22-s0004.xlsx]

## Sheet: Table S3
Start	End	Protein
14	1196	Tus
18	1633	MukB
197	471	IhfA
4193	4575	IhfA
4755	5503	IhfA
7861	8331	IhfA
10396	10642	IhfA
12262	12603	IhfA
12704	13050	IhfA
16158	17884	IhfA
16892	17648	StpA
16903	17617	H-NS
18442	18937	IhfA
19795	19950	H-NS
19815	19935	StpA
20857	22825	Fis
25115	25488	IhfA
27028	27572	IhfA
28527	29684	IhfA
29193	29355	StpA
33873	34631	H-NS
33893	34648	StpA
34574	35096	IhfA
35880	36634	H-NS
35888	36643	Fis
35901	36625	StpA
37117	38107	IhfA
40130	40711	IhfA
41519	42734	H-NS
41596	42717	StpA
42768	43500	IhfA
45150	45387	IhfA
46774	47456	IhfA
49280	50117	IhfA
51897	52363	IhfA
53264	53525	IhfA
54538	54895	IhfA
57618	58167	Fis
57970	58235	IhfA
58241	59604	H-NS
58266	59563	StpA
58562	59102	IhfA
60605	61111	IhfA
61707	62032	IhfA
62836	63303	IhfA
63859	64143	IhfA
70099	70419	IhfA
71255	71924	IhfA
73106	73385	IhfA
78274	78836	IhfA
78523	79123	Fis
80759	81514	Fis
81506	81834	IhfA
82132	82737	Fis
82946	83310	IhfA
83073	83882	Tus
83304	84363	MukB
83609	85630	H-NS
83625	85631	StpA
83626	84615	IhfA
85294	86398	IhfA
88873	90009	Fis
88980	89619	H-NS
88982	89604	StpA
91154	91700	IhfA
93438	94055	IhfA
95822	96236	Fis
102406	103084	IhfA
102573	102998	Fis
104337	104672	Fis
104805	105096	IhfA
105207	105933	IhfA
107082	108096	Fis
107806	108228	IhfA
110826	111860	IhfA
112358	112643	IhfA
113051	113441	IhfA
118932	119310	IhfA
121125	122092	Fis
121720	121918	StpA
121796	122181	IhfA
122453	123934	IhfA
127347	127993	IhfA
128378	128755	IhfA
131441	132340	Tus
134822	135086	IhfA
135485	135726	IhfA
136316	137058	Fis
138193	139132	IhfA
141487	142024	Fis
142390	143038	Fis
142552	143454	IhfA
143985	144210	IhfA
144944	145294	IhfA
146053	146361	IhfA
146637	147160	IhfA
147945	148311	IhfA
149323	149669	IhfA
149841	152349	StpA
149874	152231	H-NS
149886	151228	Fis
151151	151454	IhfA
151549	151917	Fis
152499	153056	H-NS
152547	153051	StpA
152993	153238	IhfA
153865	154276	StpA
153878	154142	IhfA
153891	154229	H-NS
154874	155105	IhfA
154909	155254	H-NS
154951	155228	StpA
155914	156511	H-NS
155930	156574	StpA
156758	157438	StpA
156805	157438	H-NS
159069	159519	IhfA
161019	161404	IhfA
162356	163156	IhfA
163754	164084	Fis
166118	166411	IhfA
167002	167741	Fis
167117	167582	IhfA
167712	168021	IhfA
168840	169394	IhfA
169508	170176	Tus
169743	170068	MukB
170487	170755	IhfA
170817	171181	IhfA
171732	172128	IhfA
174688	174902	IhfA
175753	175904	StpA
175787	175892	H-NS
176300	177248	Fis
176798	177495	IhfA
177828	178139	IhfA
179015	179278	IhfA
179830	180937	H-NS
179842	180935	StpA
179907	180761	IhfA
183484	184242	IhfA
184298	185025	Fis
184516	185030	IhfA
185721	186748	Fis
188882	189609	IhfA
190791	191462	Fis
192304	192936	IhfA
194602	195414	IhfA
196101	196794	IhfA
196641	197290	Fis
202421	202771	IhfA
206492	206712	IhfA
208220	208524	IhfA
209626	210015	IhfA
211164	211392	IhfA
214091	214294	IhfA
215786	216506	IhfA
217112	217465	Fis
220378	221007	IhfA
221227	221513	IhfA
222168	222732	Fis
222962	223815	Fis
223512	229059	MukB
223541	229045	Tus
225321	225913	IhfA
226876	227384	IhfA
229414	229944	IhfA
230866	230991	StpA
232038	232794	Fis
232384	232736	IhfA
233779	234142	Fis
234037	235488	IhfA
234045	234288	StpA
234062	234272	H-NS
235863	236466	Fis
236637	237001	IhfA
236695	237112	Fis
236758	237300	Tus
236759	237723	MukB
236830	239352	StpA
236841	239391	H-NS
238788	239288	IhfA
240130	240504	IhfA
242866	243322	IhfA
245083	245406	Tus
245385	245780	IhfA
245444	245682	Tus
245722	246044	Tus
245780	246923	H-NS
245824	246895	StpA
245965	247040	IhfA
246200	247051	Fis
246297	246546	Tus
247391	248255	IhfA
248817	249113	IhfA
250521	251321	Fis
251751	252528	IhfA
251841	252214	Fis
252031	253610	StpA
252058	253599	H-NS
255724	256865	Fis
255881	256787	IhfA
257818	258265	Tus
257923	258047	H-NS
257940	258044	StpA
258697	259076	Tus
258842	260510	H-NS
258843	259579	Fis
258903	260456	StpA
259431	259768	IhfA
261177	261574	Tus
262459	263331	Fis
262582	263242	IhfA
262624	263117	Tus
262625	263172	MukB
265927	266241	IhfA
266819	267192	IhfA
268868	269882	IhfA
268983	269333	StpA
270335	270839	IhfA
271141	271626	IhfA
273939	274176	H-NS
273964	274134	StpA
282781	283328	IhfA
284867	285562	H-NS
284925	285571	StpA
290448	290681	H-NS
290456	290612	StpA
291422	291913	IhfA
292609	295214	StpA
292628	295222	H-NS
293245	294882	Fis
293767	294195	IhfA
295212	296195	IhfA
296511	296738	Fis
296847	297622	IhfA
297046	297436	MukB
297055	297720	Tus
302421	302873	Fis
302566	304035	StpA
302575	304128	H-NS
304134	304405	IhfA
305968	307080	Fis
306355	307099	IhfA
308607	308953	IhfA
310624	311766	H-NS
310665	311759	StpA
311900	312738	Fis
312193	312426	H-NS
312210	312432	StpA
312854	314891	H-NS
312888	314890	StpA
313411	314222	Fis
316516	316883	Fis
316662	316906	StpA
316695	316840	H-NS
316850	317461	IhfA
317358	317736	H-NS
317369	317729	StpA
318097	318943	H-NS
318120	318920	StpA
319346	320220	StpA
319360	320259	H-NS
321007	321624	H-NS
321037	321618	StpA
324407	325705	StpA
324424	325716	H-NS
330366	330584	IhfA
331359	332630	H-NS
331402	332634	StpA
331513	332187	IhfA
332880	333064	StpA
333958	335369	Fis
335025	335705	H-NS
335029	335721	StpA
336133	336935	H-NS
336173	336923	StpA
340450	341008	IhfA
341659	342267	IhfA
343682	343964	Fis
343689	345314	H-NS
343719	345283	StpA
344192	344701	IhfA
344531	347098	Fis
345714	345966	StpA
346142	346849	IhfA
346181	346892	H-NS
346271	346865	StpA
348271	348939	IhfA
351006	351422	IhfA
352269	352477	IhfA
356102	356312	IhfA
357131	357346	IhfA
360967	361223	IhfA
361197	361866	StpA
362082	362400	StpA
362690	363330	StpA
362692	363327	H-NS
362702	363050	IhfA
363734	364455	IhfA
367994	368737	IhfA
371085	371945	IhfA
377496	377998	IhfA
378190	378497	IhfA
379194	379931	IhfA
380492	381383	StpA
380510	381365	H-NS
382502	383115	StpA
382507	383075	H-NS
383704	385361	H-NS
383734	385332	StpA
384526	384866	IhfA
388350	389041	IhfA
389647	391212	H-NS
389682	391126	StpA
389702	390582	IhfA
394298	395273	H-NS
394318	395234	StpA
394429	395277	IhfA
396662	396970	IhfA
399276	399497	IhfA
400900	402104	StpA
400939	402084	H-NS
401407	401807	IhfA
403979	404262	IhfA
406200	406353	StpA
406650	407075	Fis
407171	407388	StpA
407729	408163	IhfA
407730	408388	Fis
408307	409111	StpA
408329	409136	H-NS
411408	412063	StpA
411420	412058	H-NS
411516	413133	IhfA
413690	414055	IhfA
415747	416201	IhfA
418383	419134	IhfA
418791	419961	Fis
419159	419544	StpA
421951	422428	IhfA
424474	424744	IhfA
424712	425154	Fis
427061	427526	IhfA
432253	432567	IhfA
434121	434445	IhfA
437683	437988	Fis
438039	438293	IhfA
443702	444274	IhfA
451385	452449	H-NS
451390	452372	StpA
451553	452628	IhfA
454172	454656	IhfA
454303	454462	StpA
456223	456490	IhfA
458349	459174	Fis
460276	460831	IhfA
467532	467771	IhfA
468247	468374	StpA
468756	469263	IhfA
472168	472617	Fis
475986	477112	Fis
477609	477933	IhfA
477942	478111	StpA
478536	479162	IhfA
479669	480844	IhfA
479800	481354	StpA
479848	481408	H-NS
485556	486215	IhfA
485956	486338	StpA
487044	488334	IhfA
489927	490195	IhfA
490555	490892	IhfA
491035	491549	Fis
497588	498350	IhfA
498625	499271	IhfA
499852	500384	IhfA
504646	505079	IhfA
506951	507227	IhfA
511185	511909	IhfA
512195	512675	IhfA
515724	516165	H-NS
515736	517331	StpA
516015	517193	IhfA
516251	517224	H-NS
519537	519941	IhfA
522552	523461	H-NS
522573	523433	StpA
526939	529630	H-NS
526956	529625	StpA
528960	529347	IhfA
529706	530438	IhfA
530702	531138	Fis
531954	532876	IhfA
533620	533856	IhfA
535450	536697	H-NS
535469	536690	StpA
537274	538170	H-NS
537291	538168	StpA
538514	539298	H-NS
538529	539278	StpA
540298	540681	IhfA
541556	541851	StpA
541574	541841	H-NS
541722	542331	IhfA
542970	543505	StpA
542987	543517	H-NS
543902	544118	StpA
543905	544057	H-NS
545014	545682	H-NS
545039	545681	StpA
546111	546476	Fis
546188	546960	StpA
546197	546971	H-NS
553917	554652	IhfA
553929	555105	Fis
555740	555945	IhfA
557037	557522	Tus
557793	560731	H-NS
557810	560613	StpA
558925	559507	Fis
562199	562937	H-NS
562221	562959	StpA
562353	562661	IhfA
563008	563508	Fis
563671	564474	H-NS
563691	564505	StpA
568192	572284	H-NS
568212	572304	StpA
569801	570905	Fis
571197	572098	IhfA
573982	574518	H-NS
574046	574528	StpA
574525	574864	Fis
576611	576814	IhfA
576613	577404	H-NS
576699	577392	StpA
578580	580226	StpA
578584	580167	H-NS
579651	580558	Fis
582628	585908	StpA
582644	585900	H-NS
583203	585815	MukB
583600	584142	IhfA
585682	586911	IhfA
589955	590300	IhfA
590767	591530	IhfA
591623	591838	IhfA
594258	594831	IhfA
595549	596005	IhfA
596107	597643	H-NS
596341	597697	StpA
598637	599181	IhfA
599299	600090	Tus
601900	602180	IhfA
602623	602869	IhfA
603380	603881	StpA
604270	604556	StpA
605514	606230	IhfA
607141	608021	Fis
608749	609596	IhfA
609701	609947	IhfA
612239	612897	Fis
612335	613267	IhfA
615073	615311	IhfA
617740	619301	H-NS
617793	619305	StpA
618388	619036	IhfA
620055	620370	IhfA
624579	625838	Tus
627449	628460	IhfA
629788	630203	IhfA
632535	633062	IhfA
635344	635680	StpA
636319	638096	H-NS
636340	638099	StpA
636898	637638	Fis
638161	639165	IhfA
639668	639909	IhfA
641819	642429	StpA
641872	642276	IhfA
641958	642165	Fis
643263	644456	Fis
646036	647306	IhfA
647494	648036	Fis
649366	649731	IhfA
651459	652588	H-NS
651506	652571	StpA
651982	652318	IhfA
653152	653360	IhfA
655195	656637	Fis
655553	656829	IhfA
655695	656826	H-NS
655769	656815	StpA
656932	657326	IhfA
660084	660854	Fis
660976	662037	H-NS
661019	661984	StpA
661229	661779	IhfA
662254	663287	Fis
662421	662814	IhfA
666097	666421	IhfA
666399	666732	Fis
669278	669695	IhfA
675304	675765	IhfA
676173	677475	H-NS
676218	677451	StpA
676814	677685	IhfA
677514	678411	Fis
677750	677868	StpA
678511	679822	StpA
678536	679838	H-NS
681094	681540	IhfA
681666	682372	IhfA
682942	683710	StpA
682950	683708	H-NS
687822	688056	H-NS
687859	688027	StpA
688930	689086	H-NS
693307	693690	IhfA
696249	697347	MukB
696988	697579	Fis
697885	698374	IhfA
699240	699464	StpA
699718	700572	Fis
701708	702062	IhfA
702819	704034	IhfA
703697	703951	StpA
703710	703902	H-NS
705732	706259	Fis
707702	708422	H-NS
707765	708477	StpA
707779	708810	IhfA
709920	710247	IhfA
710718	710815	StpA
711224	711676	IhfA
711473	712286	Fis
713448	713654	IhfA
715056	715530	IhfA
715525	716283	StpA
715550	717047	H-NS
716354	717002	StpA
718554	719010	IhfA
719226	719534	IhfA
720065	721399	H-NS
720100	721354	StpA
720406	720841	IhfA
721384	722122	IhfA
723392	723991	Fis
724816	725374	IhfA
725671	726024	IhfA
728151	728365	IhfA
728677	729646	H-NS
728756	729633	StpA
729158	729714	IhfA
733332	734187	H-NS
733375	734186	StpA
735208	738908	H-NS
735250	738888	StpA
735430	737587	Fis
736936	737726	IhfA
737643	738731	Fis
738288	738861	IhfA
740158	740500	IhfA
740251	740583	Fis
740678	741270	IhfA
742425	742810	StpA
742450	742749	H-NS
742655	743028	IhfA
745943	746255	IhfA
748185	748502	StpA
748417	750154	IhfA
751652	753409	H-NS
751695	753370	StpA
752655	753724	Fis
754101	755422	IhfA
754560	754934	H-NS
754585	754862	StpA
757789	758366	IhfA
762835	763219	IhfA
766129	767005	IhfA
767083	767351	IhfA
769517	769637	StpA
770267	770706	IhfA
770420	771531	H-NS
770479	771480	StpA
770777	771300	IhfA
774355	775644	IhfA
774694	775194	Fis
776306	778349	Fis
780401	781823	MukB
780404	781785	Tus
782427	782692	IhfA
782460	782781	Fis
783268	783846	IhfA
785425	786001	IhfA
787080	787653	IhfA
790609	791047	IhfA
794640	795536	IhfA
797808	798602	Fis
797973	798437	IhfA
799035	799317	IhfA
800056	801111	H-NS
800064	801002	StpA
801183	802075	H-NS
801229	802051	StpA
802007	802335	Fis
802750	803843	H-NS
802777	803834	StpA
804763	805325	IhfA
807354	807565	IhfA
808418	808619	IhfA
809237	809565	IhfA
811952	812180	IhfA
812272	813647	Fis
812834	813610	IhfA
814170	814526	IhfA
815430	815831	IhfA
816061	816392	IhfA
820419	821568	H-NS
820424	821527	StpA
820626	821436	IhfA
821116	821968	Fis
827355	827593	IhfA
829815	830215	IhfA
830524	830782	IhfA
833982	834259	IhfA
834586	835775	IhfA
835920	836675	Fis
837852	838333	Fis
840738	840959	Fis
841330	842670	Fis
841790	842468	IhfA
847729	848558	IhfA
847952	848866	Fis
848706	849456	H-NS
848731	849425	StpA
850114	850457	StpA
851054	851298	IhfA
852604	853197	Tus
855695	856293	IhfA
857416	858190	IhfA
861584	862022	IhfA
862329	862987	IhfA
864513	864829	Tus
868088	868482	IhfA
868674	869214	IhfA
871867	872101	IhfA
872628	873690	IhfA
872675	876482	H-NS
872709	876509	StpA
872716	873245	Fis
873756	874143	Fis
874315	875923	Fis
875183	875583	IhfA
877287	877583	IhfA
877628	878688	Fis
880560	880733	StpA
882074	882438	Fis
882895	883771	Fis
883171	883649	IhfA
883328	883747	StpA
884385	884592	IhfA
887398	887688	IhfA
889382	891338	IhfA
889526	890135	StpA
889528	890122	H-NS
890708	890881	StpA
893555	894068	Fis
894116	894632	IhfA
896051	897043	IhfA
899460	900012	IhfA
900527	900886	IhfA
900955	901327	Fis
902253	902653	Fis
902264	902539	IhfA
907032	907692	IhfA
910195	910486	IhfA
912654	912953	IhfA
913963	914909	IhfA
914598	914909	StpA
915169	915432	IhfA
915849	916555	Fis
915893	916559	H-NS
915896	916558	StpA
915992	916694	IhfA
918919	919263	IhfA
920777	921270	Fis
921963	923035	Fis
922600	922905	IhfA
925302	926220	IhfA
925674	926703	MukB
927339	928055	IhfA
929521	929912	IhfA
932586	933167	IhfA
933430	934201	Fis
934531	934796	IhfA
935309	935770	IhfA
937303	937891	IhfA
942099	942756	IhfA
945339	945986	IhfA
946948	947330	StpA
946954	947310	H-NS
947871	948543	Fis
947949	948746	StpA
947973	948693	H-NS
949009	949321	IhfA
949452	950377	H-NS
949462	950382	StpA
953918	955349	Fis
954211	955222	H-NS
954271	955147	StpA
955404	955563	StpA
956662	956923	IhfA
957940	958278	IhfA
959281	960708	IhfA
959639	960545	Fis
960892	961277	Fis
962354	962608	IhfA
963572	963887	IhfA
965332	965631	IhfA
966206	966794	Fis
966241	966630	IhfA
969838	970330	Fis
970307	971121	IhfA
971367	971572	IhfA
975910	976667	IhfA
977557	977900	Fis
980452	980936	IhfA
984009	984595	IhfA
986797	988841	Fis
986903	987567	StpA
986915	987569	H-NS
993065	993370	IhfA
995856	996140	IhfA
997278	998896	H-NS
997347	998885	StpA
998650	999437	IhfA
999558	999812	StpA
1001613	1001942	IhfA
1003967	1004367	IhfA
1005053	1006323	IhfA
1005175	1006242	StpA
1005188	1006230	H-NS
1005211	1007148	Fis
1012325	1012745	Fis
1015011	1015263	IhfA
1015113	1016173	Fis
1018107	1018926	IhfA
1021724	1021990	IhfA
1026977	1027575	Fis
1031346	1032029	IhfA
1031428	1032166	Fis
1038500	1038737	IhfA
1043019	1043597	IhfA
1044723	1045118	IhfA
1045454	1045880	Fis
1045578	1046028	IhfA
1046232	1047284	IhfA
1047683	1048200	Fis
1048859	1049475	StpA
1048861	1049474	H-NS
1049854	1051392	MukB
1050412	1052386	H-NS
1050446	1052411	StpA
1051590	1052333	IhfA
1051639	1052985	Fis
1053280	1053617	IhfA
1057103	1057588	Fis
1058331	1059452	IhfA
1059368	1059578	Fis
1063708	1063948	IhfA
1063720	1065681	H-NS
1063726	1065646	StpA
1063726	1065854	Fis
1064384	1065205	IhfA
1067519	1068710	IhfA
1067636	1068024	H-NS
1067651	1068033	StpA
1073167	1073803	Fis
1073923	1074520	Fis
1074063	1074458	IhfA
1078866	1079405	H-NS
1078884	1079445	StpA
1081227	1082659	Tus
1084635	1085000	IhfA
1085438	1085698	IhfA
1086194	1087465	H-NS
1086224	1087352	StpA
1087649	1088418	H-NS
1087668	1088413	StpA
1088615	1089165	H-NS
1088673	1089196	StpA
1092119	1093924	H-NS
1092223	1093888	StpA
1095586	1096902	H-NS
1095601	1096916	StpA
1096468	1098628	Fis
1101664	1104488	H-NS
1101690	1104493	StpA
1102320	1103374	IhfA
1103968	1104416	Fis
1104982	1105492	Fis
1105023	1105625	IhfA
1105741	1106079	Fis
1107808	1108489	Fis
1108161	1109010	H-NS
1108171	1109002	StpA
1108523	1109297	IhfA
1115117	1115398	IhfA
1116197	1116603	Fis
1116494	1116821	IhfA
1116625	1116708	StpA
1117875	1118341	H-NS
1117958	1118354	StpA
1118783	1119705	H-NS
1118880	1119688	StpA
1120528	1121462	StpA
1120551	1121441	H-NS
1120752	1121655	Fis
1125281	1125529	StpA
1125842	1126351	IhfA
1128396	1128751	IhfA
1131916	1132125	IhfA
1136351	1136796	MukB
1138237	1138901	IhfA
1139736	1140131	IhfA
1140995	1141373	IhfA
1141458	1141735	IhfA
1144316	1144882	IhfA
1150485	1150875	IhfA
1151257	1151866	IhfA
1154635	1154993	IhfA
1156114	1156550	MukB
1161224	1161938	IhfA
1161562	1161838	StpA
1165170	1166568	Fis
1165444	1166484	IhfA
1165943	1166064	StpA
1168380	1168894	IhfA
1168732	1169137	StpA
1168745	1169160	H-NS
1173200	1173657	IhfA
1176873	1177115	IhfA
1179050	1179362	IhfA
1179814	1180291	Fis
1180233	1180515	IhfA
1180252	1181903	H-NS
1180271	1181865	StpA
1182367	1182752	IhfA
1185233	1186464	IhfA
1185588	1186380	Fis
1185644	1185758	StpA
1189348	1189779	IhfA
1190301	1190654	StpA
1195208	1195530	IhfA
1196126	1196226	StpA
1196400	1200211	H-NS
1198939	1199607	Fis
1199654	1200747	Fis
1207754	1208217	Fis
1207914	1208356	H-NS
1208925	1209434	H-NS
1209566	1210460	Fis
1210074	1213019	H-NS
1211478	1211711	IhfA
1211481	1213217	StpA
1214067	1214462	StpA
1214086	1214475	IhfA
1215313	1216231	IhfA
1216170	1216899	H-NS
1216171	1217027	StpA
1216762	1217583	Fis
1217126	1217612	IhfA
1217873	1218474	H-NS
1217960	1218342	StpA
1218352	1219306	Fis
1219226	1221043	H-NS
1219270	1220998	StpA
1222921	1223431	H-NS
1222939	1223440	StpA
1225793	1227127	Fis
1225960	1226879	IhfA
1226177	1226493	StpA
1226182	1226456	H-NS
1226589	1227255	StpA
1226718	1227270	H-NS
1229100	1230797	H-NS
1229142	1230819	StpA
1229675	1230108	IhfA
1230518	1231166	IhfA
1232856	1233280	Fis
1235604	1236132	IhfA
1236613	1237012	IhfA
1238279	1238890	Fis
1239693	1240506	Fis
1239699	1240133	MukB
1239987	1240412	IhfA
1243263	1244067	IhfA
1244644	1244964	Fis
1244695	1245605	H-NS
1244901	1245591	StpA
1246551	1247927	Fis
1246632	1246853	IhfA
1247079	1247725	H-NS
1247119	1247757	StpA
1248016	1248741	IhfA
1249449	1250791	Fis
1250657	1251260	Tus
1253714	1254450	Fis
1254151	1254463	IhfA
1255543	1256926	H-NS
1255596	1256915	StpA
1256009	1256684	IhfA
1257374	1258347	IhfA
1258421	1258890	IhfA
1261481	1262042	Fis
1261682	1262225	MukB
1264399	1265101	Fis
1267583	1268143	Fis
1268828	1269255	IhfA
1270878	1271542	IhfA
1271103	1272757	Fis
1271337	1272161	StpA
1272917	1273591	Fis
1273501	1274026	IhfA
1276252	1276922	IhfA
1277535	1278338	IhfA
1279056	1280203	Tus
1279229	1279936	H-NS
1279242	1279940	StpA
1279444	1279891	IhfA
1287355	1288116	IhfA
1287367	1288852	Fis
1290603	1291012	IhfA
1291322	1291523	StpA
1292079	1292687	Fis
1292151	1294048	StpA
1292640	1292860	IhfA
1292702	1293970	H-NS
1293063	1293299	IhfA
1294449	1294904	IhfA
1298368	1299495	IhfA
1299064	1299608	StpA
1299074	1299604	H-NS
1300503	1301170	H-NS
1300517	1301169	StpA
1300583	1300997	IhfA
1301126	1301458	Fis
1302118	1302523	IhfA
1302982	1303541	StpA
1303231	1303548	IhfA
1308853	1310566	H-NS
1308859	1310574	StpA
1309022	1309679	IhfA
1309565	1310900	Fis
1311695	1311963	IhfA
1313687	1314041	StpA
1313710	1313992	H-NS
1314497	1316638	H-NS
1314539	1316571	StpA
1315339	1315723	IhfA
1319853	1320122	IhfA
1322487	1323165	MukB
1322711	1323153	Fis
1323516	1324139	IhfA
1324420	1325225	IhfA
1325662	1326251	H-NS
1325720	1326269	StpA
1329173	1329391	IhfA
1330069	1331051	Fis
1330346	1330572	IhfA
1332117	1332796	Fis
1333311	1334228	IhfA
1333639	1333877	StpA
1334517	1335756	H-NS
1334525	1335268	IhfA
1334648	1335790	StpA
1336677	1337060	Fis
1338268	1338705	IhfA
1338342	1339001	Fis
1339152	1339673	IhfA
1339994	1340733	Fis
1340245	1341081	IhfA
1341084	1342231	Tus
1342741	1343786	H-NS
1342778	1343744	StpA
1343364	1343716	IhfA
1344419	1345196	Fis
1344558	1344786	StpA
1344911	1345299	IhfA
1345746	1346203	IhfA
1345942	1346043	StpA
1346726	1347032	H-NS
1346744	1347034	StpA
1349325	1349768	IhfA
1350567	1351398	Fis
1351851	1352548	IhfA
1354370	1354676	IhfA
1355108	1355849	IhfA
1358707	1359573	Fis
1360577	1360986	IhfA
1360787	1361422	Fis
1360959	1361137	StpA
1362610	1362991	IhfA
1364956	1365219	IhfA
1366841	1367131	IhfA
1369439	1369881	IhfA
1369865	1370830	H-NS
1369920	1370822	StpA
1371195	1372183	H-NS
1371225	1372148	StpA
1374210	1374475	IhfA
1378845	1379568	IhfA
1381403	1382397	H-NS
1381428	1382350	StpA
1382467	1383806	H-NS
1382529	1383803	StpA
1382993	1384341	Fis
1390787	1390878	StpA
1391595	1391937	IhfA
1392202	1393394	Fis
1392424	1393274	StpA
1392483	1393261	H-NS
1393909	1396073	H-NS
1393999	1394196	StpA
1394342	1395220	StpA
1394910	1395953	Fis
1395283	1396047	StpA
1397002	1397353	Fis
1397074	1397345	IhfA
1397090	1397247	H-NS
1397124	1397227	StpA
1398132	1398388	Fis
1401258	1401571	Fis
1401590	1402067	MukB
1405359	1406304	Fis
1405571	1405994	StpA
1405620	1406028	H-NS
1406047	1406613	IhfA
1408572	1409440	IhfA
1411432	1412495	IhfA
1412432	1414181	H-NS
1412492	1414157	StpA
1417375	1419218	H-NS
1417384	1419204	StpA
1417426	1418056	Tus
1419477	1420220	IhfA
1423542	1425556	H-NS
1423552	1425565	StpA
1426038	1426816	StpA
1426055	1426834	H-NS
1427457	1427900	Fis
1432350	1432778	IhfA
1432884	1434781	H-NS
1432908	1434728	StpA
1434397	1435278	IhfA
1434916	1436039	Fis
1435476	1435854	H-NS
1435503	1435852	StpA
1435589	1436145	IhfA
1436448	1437375	H-NS
1436479	1437367	StpA
1436964	1437480	Fis
1442832	1443225	IhfA
1445185	1445633	IhfA
1445304	1445676	H-NS
1445316	1445674	StpA
1445902	1446616	H-NS
1445941	1446606	StpA
1446144	1447255	Fis
1450126	1451054	IhfA
1451352	1451758	MukB
1455140	1455672	IhfA
1456358	1456770	Fis
1456934	1457178	IhfA
1459800	1460230	MukB
1462055	1462862	IhfA
1463295	1464714	IhfA
1464039	1464633	Fis
1464671	1466184	H-NS
1464737	1466175	StpA
1464953	1465658	Fis
1467909	1468013	H-NS
1467925	1468025	StpA
1469133	1469243	H-NS
1469162	1469613	IhfA
1469959	1470424	IhfA
1470442	1471760	H-NS
1470456	1471853	StpA
1474959	1475592	IhfA
1475022	1476110	StpA
1475059	1476176	H-NS
1475703	1476878	Fis
1476268	1477121	H-NS
1476436	1477122	StpA
1477124	1477725	IhfA
1477811	1479286	H-NS
1477844	1479266	StpA
1480028	1480957	IhfA
1484754	1485176	IhfA
1486136	1486464	Fis
1486558	1486958	IhfA
1486925	1487155	StpA
1487743	1488316	IhfA
1489236	1489896	Fis
1489657	1490912	Tus
1490234	1490860	IhfA
1490770	1490997	StpA
1491150	1492042	Fis
1492521	1493116	IhfA
1494729	1495090	IhfA
1497550	1497759	IhfA
1498603	1499295	IhfA
1499795	1500948	Fis
1499931	1500305	MukB
1500271	1500511	IhfA
1500358	1500644	StpA
1501535	1502683	IhfA
1502002	1502636	Fis
1502174	1502684	StpA
1505337	1505700	MukB
1505975	1506377	Fis
1507598	1508184	Fis
1509082	1509733	Fis
1511084	1512219	IhfA
1511281	1511656	StpA
1511287	1511637	H-NS
1512497	1512799	IhfA
1514739	1515136	MukB
1517002	1517686	IhfA
1517009	1517882	Fis
1519758	1520514	Fis
1519859	1521296	H-NS
1519906	1521293	StpA
1524290	1524714	IhfA
1525854	1526355	Fis
1525961	1526857	IhfA
1526618	1527902	H-NS
1526662	1527881	StpA
1527163	1527369	IhfA
1527389	1527805	Fis
1529650	1533129	H-NS
1529676	1533142	StpA
1530159	1530769	Fis
1530273	1531487	IhfA
1531375	1532810	Fis
1531988	1532644	IhfA
1536637	1536997	MukB
1538007	1538376	IhfA
1539128	1539510	IhfA
1541997	1542493	IhfA
1543517	1546954	H-NS
1543540	1546849	StpA
1543867	1544623	Fis
1544159	1545128	IhfA
1545292	1545967	Fis
1547060	1547396	IhfA
1548819	1549208	IhfA
1550292	1550580	IhfA
1551941	1552469	IhfA
1555556	1556800	H-NS
1555560	1556775	StpA
1556105	1556667	IhfA
1559529	1560022	Fis
1562624	1563336	IhfA
1563104	1563504	MukB
1563120	1563363	Fis
1566036	1567471	H-NS
1566046	1566856	StpA
1566717	1567202	IhfA
1566961	1567497	StpA
1569141	1569619	IhfA
1570708	1570793	StpA
1571736	1572726	H-NS
1571768	1572700	StpA
1572619	1572833	IhfA
1575279	1577077	IhfA
1577685	1579112	Fis
1578210	1578693	H-NS
1578250	1578546	StpA
1579047	1580655	H-NS
1579074	1580625	StpA
1579329	1579642	IhfA
1582497	1583066	H-NS
1582510	1584288	StpA
1583124	1584284	H-NS
1586398	1588026	H-NS
1586411	1587947	StpA
1588504	1590425	StpA
1588506	1590425	H-NS
1595899	1596221	Fis
1596307	1598697	H-NS
1596338	1598675	StpA
1598667	1599290	IhfA
1600209	1600505	IhfA
1600230	1601975	Fis
1600288	1600662	MukB
1601661	1601980	IhfA
1604438	1604733	IhfA
1606026	1606481	StpA
1608658	1609688	Tus
1609690	1610031	IhfA
1610576	1610915	Tus
1615495	1616914	H-NS
1615524	1616874	StpA
1615966	1616522	IhfA
1618741	1619200	Fis
1619769	1620215	MukB
1620022	1620311	IhfA
1622270	1622980	H-NS
1622439	1622957	StpA
1623139	1625011	H-NS
1623196	1625054	StpA
1625695	1626271	IhfA
1626066	1626292	StpA
1626536	1626829	IhfA
1628457	1629017	IhfA
1629627	1630488	IhfA
1630110	1630566	MukB
1630667	1631552	H-NS
1630691	1631577	StpA
1631939	1633774	H-NS
1631956	1633745	StpA
1632147	1632867	IhfA
1634557	1634836	IhfA
1636648	1637158	Fis
1636868	1639164	StpA
1636871	1639171	H-NS
1637642	1638291	Fis
1637643	1638552	IhfA
1640244	1640634	Fis
1640567	1642422	H-NS
1640582	1642405	StpA
1642149	1642403	IhfA
1644603	1645569	IhfA
1646210	1647041	H-NS
1646227	1647008	StpA
1649480	1650223	H-NS
1649504	1650232	StpA
1651437	1653233	StpA
1651445	1653322	H-NS
1655279	1655499	IhfA
1656442	1657290	IhfA
1656527	1656717	StpA
1657856	1658136	StpA
1658674	1658970	IhfA
1662284	1662741	IhfA
1663718	1663992	IhfA
1664983	1665374	MukB
1667798	1668193	IhfA
1669508	1669977	IhfA
1669534	1669763	StpA
1670100	1670574	IhfA
1670900	1671394	H-NS
1670926	1671409	StpA
1671070	1672035	IhfA
1671763	1671945	StpA
1673025	1674091	H-NS
1673061	1674096	StpA
1674753	1675052	IhfA
1678013	1678396	StpA
1678052	1679085	Fis
1678572	1678822	IhfA
1678989	1679307	MukB
1679696	1680156	Fis
1680968	1681324	Fis
1683256	1683679	IhfA
1683651	1684859	Tus
1688955	1689298	IhfA
1690153	1690491	IhfA
1690975	1691505	IhfA
1691276	1692082	Fis
1692068	1693277	H-NS
1692071	1693267	StpA
1695923	1698012	Fis
1696083	1696365	StpA
1697232	1698220	H-NS
1697233	1698209	StpA
1699208	1699324	StpA
1703824	1704221	MukB
1704246	1705190	StpA
1704256	1705202	H-NS
1704386	1704674	IhfA
1706363	1706763	Fis
1706733	1707212	IhfA
1711432	1712121	Fis
1712166	1713130	Fis
1717499	1717732	IhfA
1719563	1720035	IhfA
1720309	1720537	IhfA
1720417	1721193	Fis
1720769	1721110	StpA
1720785	1721114	H-NS
1721680	1722143	MukB
1723259	1723741	IhfA
1725593	1725890	Fis
1733852	1735134	Fis
1734130	1734390	StpA
1734988	1735527	IhfA
1736905	1737276	IhfA
1739181	1739901	IhfA
1742528	1743522	Fis
1742754	1743038	StpA
1743351	1743480	StpA
1744855	1745456	MukB
1745985	1747161	IhfA
1746032	1747632	Fis
1746308	1746800	MukB
1746335	1747088	Tus
1748511	1748724	IhfA
1750255	1751318	IhfA
1752093	1752431	IhfA
1753393	1754105	H-NS
1753411	1754074	StpA
1754218	1755591	H-NS
1754278	1755605	StpA
1756932	1757555	IhfA
1757068	1757443	StpA
1757083	1757400	H-NS
1761914	1762245	Fis
1762127	1762871	IhfA
1764343	1765617	Fis
1764653	1764991	IhfA
1765003	1765412	MukB
1768788	1769111	IhfA
1770154	1770405	Fis
1770194	1770610	IhfA
1770230	1772878	H-NS
1770230	1772857	StpA
1772989	1773910	StpA
1773146	1773919	H-NS
1774087	1774704	Fis
1775303	1775980	H-NS
1775310	1775947	StpA
1775708	1776408	Fis
1776613	1777252	H-NS
1776670	1777171	StpA
1778379	1779585	StpA
1778387	1779579	H-NS
1780405	1780823	Fis
1782047	1782381	IhfA
1784187	1784766	StpA
1784195	1784777	H-NS
1784273	1784628	IhfA
1784948	1785595	IhfA
1786945	1787610	StpA
1786988	1787615	H-NS
1789144	1789879	IhfA
1790807	1791732	Fis
1791384	1792417	StpA
1791387	1792409	H-NS
1791663	1792562	IhfA
1792815	1793048	Fis
1795341	1796153	IhfA
1799140	1800079	IhfA
1802421	1803426	IhfA
1802745	1805195	H-NS
1802784	1805177	StpA
1805380	1805618	IhfA
1806019	1806436	H-NS
1806046	1806430	StpA
1807220	1808111	Fis
1807301	1807935	IhfA
1808534	1809400	IhfA
1809977	1810195	MukB
1812253	1813603	H-NS
1812304	1813581	StpA
1815956	1816517	IhfA
1817686	1819453	H-NS
1817702	1819480	StpA
1818710	1819142	IhfA
1820602	1821613	StpA
1820620	1821809	H-NS
1820755	1822448	Fis
1821133	1821417	IhfA
1821697	1821862	StpA
1821997	1822485	IhfA
1823290	1823829	Fis
1824253	1826220	IhfA
1825504	1826179	H-NS
1825523	1826193	StpA
1830033	1830375	IhfA
1831906	1832772	IhfA
1831954	1832357	StpA
1831970	1832352	H-NS
1832147	1832495	Fis
1833081	1833491	IhfA
1833378	1833504	StpA
1833733	1833972	StpA
1838636	1839023	MukB
1842185	1842344	StpA
1843610	1843957	IhfA
1843829	1845051	StpA
1843835	1845173	H-NS
1848192	1849535	IhfA
1850995	1851395	MukB
1852626	1853457	H-NS
1852732	1853419	StpA
1853685	1854373	StpA
1853695	1854373	H-NS
1854425	1855693	Fis
1855095	1855352	IhfA
1856303	1857048	StpA
1856315	1857047	H-NS
1856348	1856734	IhfA
1857375	1858029	H-NS
1857376	1858016	StpA
1858570	1859496	H-NS
1858580	1859480	StpA
1858824	1859291	IhfA
1861629	1861875	IhfA
1866520	1866734	StpA
1869692	1870581	Fis
1869940	1872101	H-NS
1869962	1872041	StpA
1870407	1871202	IhfA
1872522	1873353	H-NS
1872544	1873358	StpA
1877267	1877978	Fis
1877404	1877761	IhfA
1877530	1877648	StpA
1878468	1879420	Fis
1878477	1879059	StpA
1879100	1879416	IhfA
1879792	1880994	StpA
1879800	1880909	H-NS
1879994	1880696	IhfA
1881192	1881341	StpA
1882806	1883544	H-NS
1882852	1883561	StpA
1886814	1887183	IhfA
1889155	1890393	IhfA
1892508	1893288	Fis
1893478	1894592	StpA
1893483	1894596	H-NS
1893612	1894542	IhfA
1895871	1896544	Fis
1898136	1898605	Fis
1898925	1899146	IhfA
1899881	1900273	IhfA
1901214	1901823	IhfA
1901755	1902040	StpA
1902797	1903260	IhfA
1903487	1904005	IhfA
1904859	1905634	H-NS
1904893	1905643	StpA
1904964	1905518	IhfA
1907391	1908495	H-NS
1907399	1908455	StpA
1907680	1908117	IhfA
1907695	1909548	Fis
1908995	1909366	StpA
1909058	1909356	H-NS
1910288	1910530	Fis
1910916	1911217	IhfA
1911973	1913044	IhfA
1914755	1914986	IhfA
1915394	1915816	IhfA
1915636	1916607	Fis
1916122	1916251	StpA
1916523	1917140	MukB
1921466	1921989	Fis
1922303	1922722	IhfA
1922927	1923552	Fis
1925950	1927000	Fis
1928741	1928987	IhfA
1929514	1929892	IhfA
1936252	1936912	IhfA
1937390	1937752	Fis
1940093	1940509	Fis
1940853	1942023	Fis
1942065	1942591	IhfA
1945827	1946904	H-NS
1945844	1946882	StpA
1946278	1946608	IhfA
1949464	1949741	IhfA
1952156	1952477	IhfA
1953452	1953779	IhfA
1954533	1955232	Fis
1957530	1958645	H-NS
1957543	1958662	StpA
1957780	1958221	IhfA
1957917	1959136	Fis
1958691	1959048	IhfA
1959619	1960157	IhfA
1959702	1960261	Fis
1961796	1962718	StpA
1961818	1962702	H-NS
1962132	1962442	IhfA
1964718	1965001	IhfA
1966966	1967708	IhfA
1968115	1968923	IhfA
1970735	1970966	IhfA
1971963	1972214	IhfA
1972205	1972416	StpA
1974130	1974730	MukB
1976208	1976534	Fis
1976874	1977280	Fis
1978073	1978645	H-NS
1978086	1978652	StpA
1979145	1980049	H-NS
1979279	1980099	StpA
1980441	1980893	StpA
1980514	1980897	H-NS
1980528	1981302	Fis
1982202	1982974	Fis
1983636	1983882	IhfA
1985132	1985441	Fis
1985344	1985738	IhfA
1986101	1987029	StpA
1986123	1987059	H-NS
1986206	1987141	IhfA
1986299	1986600	Fis
1987527	1987950	IhfA
1987856	1988703	Fis
1987930	1989237	StpA
1987936	1989249	H-NS
1988844	1989367	Fis
1991621	1992321	Tus
1991644	1992332	MukB
1991657	1992341	IhfA
1992060	1992355	Fis
1992697	1993208	IhfA
1995119	1997224	Fis
1995194	1997105	StpA
1995212	1997130	H-NS
1998741	1999093	Fis
1999439	1999707	Fis
1999909	2000214	IhfA
2001724	2002334	IhfA
2001779	2002819	Fis
2003234	2003951	IhfA
2003544	2003892	H-NS
2003551	2003937	StpA
2004914	2005318	IhfA
2007879	2008466	Fis
2009871	2010560	IhfA
2010474	2012695	H-NS
2010516	2012663	StpA
2011597	2011913	IhfA
2012494	2013160	IhfA
2019186	2019774	Fis
2020831	2022054	Fis
2023230	2023519	IhfA
2023258	2024714	H-NS
2023291	2024702	StpA
2023643	2024337	IhfA
2025093	2025404	IhfA
2028294	2028638	Fis
2029790	2030138	Fis
2031019	2031332	Fis
2031966	2032561	IhfA
2032210	2033704	Fis
2033287	2034310	H-NS
2033328	2034255	StpA
2035334	2036030	H-NS
2035356	2036020	StpA
2036801	2038092	H-NS
2036848	2038078	StpA
2037797	2038818	IhfA
2038226	2038542	Fis
2038816	2039413	StpA
2038900	2039416	H-NS
2040706	2041130	IhfA
2041523	2042983	H-NS
2041530	2042979	StpA
2041667	2043326	Fis
2042809	2043658	IhfA
2043079	2043201	StpA
2043943	2044781	IhfA
2044014	2044809	Fis
2044756	2044978	StpA
2045506	2045730	IhfA
2051369	2051674	IhfA
2051968	2053459	H-NS
2051994	2053461	StpA
2052686	2053172	IhfA
2053142	2053914	Fis
2053732	2054288	IhfA
2056324	2058247	StpA
2056325	2058286	H-NS
2056636	2057236	Fis
2057566	2058229	MukB
2057997	2058418	Fis
2058715	2059090	IhfA
2058795	2059182	StpA
2058811	2059156	H-NS
2059527	2060050	IhfA
2059629	2060476	Fis
2059675	2060142	MukB
2060777	2061063	IhfA
2061239	2062365	IhfA
2061957	2062442	Fis
2065619	2066353	IhfA
2065879	2065973	StpA
2066158	2066301	H-NS
2066185	2066327	StpA
2067370	2069083	H-NS
2067371	2069072	StpA
2070105	2070274	H-NS
2070128	2070264	StpA
2075929	2076353	Fis
2078911	2079193	IhfA
2080865	2082959	Fis
2085325	2085762	StpA
2085388	2085737	H-NS
2087082	2087576	IhfA
2087744	2088158	IhfA
2089493	2090065	IhfA
2089542	2090184	Fis
2092435	2093139	Fis
2093186	2093472	IhfA
2093844	2094318	IhfA
2094815	2095379	IhfA
2097645	2098715	IhfA
2098967	2099986	H-NS
2098979	2099992	StpA
2099218	2099744	IhfA
2100105	2100582	IhfA
2100895	2102029	Fis
2101309	2101660	StpA
2101324	2101644	H-NS
2102963	2110222	StpA
2102975	2110175	H-NS
2104182	2104568	IhfA
2105876	2106248	IhfA
2108270	2108648	IhfA
2109667	2110238	Fis
2112398	2112630	StpA
2112404	2112532	H-NS
2112641	2113232	H-NS
2112693	2113355	StpA
2112815	2113706	IhfA
2113370	2113792	Fis
2114172	2115124	Fis
2114323	2114589	StpA
2114342	2114511	H-NS
2114454	2115257	IhfA
2114792	2115142	H-NS
2114800	2115125	StpA
2118818	2119454	IhfA
2124928	2125301	IhfA
2124937	2125316	Fis
2128375	2130654	H-NS
2128396	2130470	StpA
2129695	2130882	Fis
2131826	2132196	IhfA
2135031	2135315	IhfA
2135818	2136409	IhfA
2136969	2138058	H-NS
2136977	2138070	StpA
2140800	2141038	IhfA
2143005	2143348	Fis
2143027	2143224	StpA
2144059	2144878	Fis
2146791	2147002	IhfA
2149738	2150500	IhfA
2150631	2151977	H-NS
2150667	2151957	StpA
2151147	2151524	IhfA
2153268	2153691	IhfA
2156077	2156657	IhfA
2159950	2160312	IhfA
2163669	2164208	IhfA
2164732	2165654	Fis
2167028	2167891	IhfA
2167159	2167287	StpA
2167852	2168730	H-NS
2167884	2168782	StpA
2169291	2170085	H-NS
2169300	2170112	StpA
2172393	2173059	StpA
2172401	2173053	H-NS
2172546	2173013	IhfA
2174118	2175548	StpA
2174130	2175571	H-NS
2177166	2177332	StpA
2178132	2179311	Fis
2182250	2183103	IhfA
2182752	2183457	Fis
2184704	2185111	IhfA
2186607	2187087	Fis
2187246	2188763	H-NS
2187254	2188717	StpA
2188569	2188819	Fis
2189265	2189676	H-NS
2189376	2189611	StpA
2190077	2190992	Fis
2190313	2192776	StpA
2190328	2192837	H-NS
2191737	2192456	IhfA
2192469	2193585	Fis
2194388	2194669	IhfA
2196327	2196702	IhfA
2196986	2197599	StpA
2197021	2197582	H-NS
2203600	2203959	IhfA
2203837	2204883	H-NS
2203874	2204904	StpA
2204153	2204856	Fis
2208722	2209022	IhfA
2211214	2212027	Fis
2213864	2215170	Fis
2221656	2222369	Fis
2221941	2222169	IhfA
2224935	2226104	Fis
2225977	2226380	IhfA
2228617	2229745	H-NS
2228628	2229775	StpA
2229512	2229733	Fis
2232969	2234259	H-NS
2232975	2234269	StpA
2233396	2233757	IhfA
2233483	2233970	Fis
2234190	2234522	IhfA
2236273	2236865	IhfA
2237508	2238397	StpA
2237521	2238367	H-NS
2238583	2239427	H-NS
2238602	2239428	StpA
2240332	2240695	IhfA
2240837	2241715	IhfA
2241336	2241901	Fis
2243200	2243920	Fis
2246670	2247201	IhfA
2249205	2249617	IhfA
2251449	2252004	IhfA
2253454	2254213	IhfA
2254836	2256125	StpA
2254849	2256176	H-NS
2256730	2257058	IhfA
2257806	2258463	StpA
2257810	2258477	H-NS
2258754	2259729	StpA
2258766	2259742	H-NS
2258844	2259620	IhfA
2259046	2259789	Fis
2264453	2264841	Fis
2265310	2266146	IhfA
2268610	2270651	Fis
2268810	2269016	H-NS
2268818	2269033	StpA
2269099	2270072	StpA
2269252	2270067	H-NS
2270504	2270884	IhfA
2272261	2272683	IhfA
2273195	2273573	IhfA
2278417	2278953	Fis
2281146	2281794	IhfA
2282427	2282992	IhfA
2283265	2283714	IhfA
2283928	2284181	IhfA
2285767	2286700	Fis
2288170	2289116	StpA
2288182	2288770	IhfA
2288193	2289098	H-NS
2288835	2289213	Fis
2289966	2290125	H-NS
2290233	2290725	IhfA
2290949	2291821	IhfA
2292826	2293047	IhfA
2301737	2301976	IhfA
2303157	2303692	IhfA
2303549	2303892	StpA
2305069	2305607	IhfA
2306729	2307003	StpA
2308305	2308853	IhfA
2311488	2311811	IhfA
2312508	2313545	H-NS
2312526	2313563	StpA
2312550	2313564	Fis
2312695	2313329	IhfA
2314389	2314746	Fis
2315116	2316388	Fis
2315963	2316234	IhfA
2316624	2317257	IhfA
2317959	2319110	IhfA
2319638	2319962	Fis
2319800	2320169	IhfA
2322768	2322911	StpA
2322997	2323626	IhfA
2323784	2324405	IhfA
2333292	2333675	Tus
2334414	2335100	IhfA
2341093	2341831	IhfA
2343193	2343796	IhfA
2343241	2344866	StpA
2343244	2344886	H-NS
2343475	2345049	Fis
2347467	2347713	IhfA
2349247	2351368	IhfA
2352164	2352535	Fis
2356867	2357172	IhfA
2359361	2359711	IhfA
2362161	2362560	IhfA
2364005	2364785	Fis
2364118	2366129	H-NS
2364139	2366142	StpA
2364735	2365578	IhfA
2365904	2366187	IhfA
2371433	2371865	IhfA
2371566	2372097	Fis
2373217	2373797	IhfA
2382445	2384458	StpA
2382468	2384491	H-NS
2383178	2383659	IhfA
2383482	2384536	Fis
2384885	2385121	IhfA
2385559	2386178	H-NS
2385589	2386141	StpA
2386469	2387083	H-NS
2386501	2387075	StpA
2386803	2387337	IhfA
2387419	2388981	H-NS
2387434	2388989	StpA
2389571	2390586	Fis
2389630	2389920	StpA
2389666	2389906	H-NS
2396290	2396604	IhfA
2399295	2399746	Fis
2404708	2406320	Fis
2405055	2405716	IhfA
2406629	2407564	H-NS
2406638	2407622	StpA
2407971	2408350	IhfA
2408870	2409555	IhfA
2412741	2413763	Fis
2416745	2417421	Fis
2416984	2417539	IhfA
2419887	2420299	Fis
2420676	2421258	IhfA
2421317	2421543	StpA
2422877	2423789	H-NS
2422882	2423776	StpA
2427937	2428346	IhfA
2430475	2431104	Fis
2433555	2434654	Fis
2433974	2434345	IhfA
2438204	2438718	Fis
2438643	2438847	IhfA
2445596	2446075	IhfA
2448503	2448727	IhfA
2449641	2450123	StpA
2449673	2450099	H-NS
2451746	2452174	IhfA
2454557	2456422	H-NS
2454563	2456410	StpA
2454941	2457415	Fis
2456892	2457232	IhfA
2457533	2458146	IhfA
2457593	2458106	Fis
2458883	2459196	IhfA
2460991	2462035	Fis
2462531	2464432	H-NS
2462556	2464406	StpA
2463312	2463559	IhfA
2466013	2466642	IhfA
2466092	2466450	Fis
2468415	2470822	H-NS
2468464	2470807	StpA
2469891	2470717	IhfA
2470329	2470884	Fis
2471159	2471786	StpA
2471177	2471805	H-NS
2473842	2474299	H-NS
2473849	2474296	StpA
2474107	2474769	IhfA
2474573	2475172	H-NS
2474628	2475173	StpA
2476181	2476976	Fis
2476318	2476830	IhfA
2477363	2478130	Fis
2477453	2478246	IhfA
2479664	2480016	IhfA
2480645	2482161	H-NS
2480657	2482160	StpA
2482771	2484300	H-NS
2482842	2484323	StpA
2483625	2484226	IhfA
2483771	2484781	Fis
2484561	2485579	StpA
2484606	2486487	H-NS
2485842	2486477	StpA
2486626	2486943	Fis
2487551	2488195	IhfA
2488409	2488837	Fis
2488685	2489042	IhfA
2489797	2490247	H-NS
2489939	2490270	StpA
2490689	2491014	StpA
2490740	2490995	H-NS
2490861	2491473	IhfA
2491928	2492378	H-NS
2491932	2492407	StpA
2493031	2494113	H-NS
2493071	2494080	StpA
2494275	2494958	H-NS
2494291	2494928	StpA
2494702	2495728	Fis
2495068	2495836	IhfA
2495938	2496740	Fis
2498296	2498621	StpA
2498330	2498611	H-NS
2499352	2499717	IhfA
2501725	2501953	IhfA
2502230	2502727	IhfA
2504249	2505050	IhfA
2508206	2508744	IhfA
2512962	2513330	IhfA
2515002	2515723	IhfA
2516376	2516987	IhfA
2517423	2518430	IhfA
2517526	2518567	Fis
2517702	2517799	StpA
2517866	2518382	MukB
2518789	2519313	StpA
2520650	2521248	Fis
2520757	2521594	MukB
2522160	2523060	H-NS
2522190	2523100	StpA
2522959	2523352	IhfA
2524434	2525198	IhfA
2524710	2525565	H-NS
2524727	2525541	StpA
2531103	2532444	Fis
2531176	2531481	IhfA
2532380	2533741	MukB
2532976	2534501	Fis
2535228	2535689	IhfA
2537172	2538852	IhfA
2539195	2539934	Fis
2542862	2543559	Fis
2543362	2543696	IhfA
2544523	2544887	IhfA
2545603	2546071	IhfA
2549386	2549693	IhfA
2550519	2551034	IhfA
2559736	2561019	IhfA
2559840	2561218	Fis
2560012	2560268	StpA
2561729	2562431	IhfA
2562999	2563846	Fis
2563140	2563679	Tus
2563143	2563765	MukB
2563707	2563924	IhfA
2564766	2565502	MukB
2566455	2566784	IhfA
2566859	2567369	IhfA
2571568	2572069	IhfA
2572489	2572934	Fis
2575157	2576342	H-NS
2575171	2576305	StpA
2575930	2576536	Tus
2577609	2577862	IhfA
2578462	2579345	IhfA
2578540	2579523	Fis
2580383	2580975	IhfA
2582605	2583134	IhfA
2586071	2586505	IhfA
2587553	2588058	Fis
2590622	2591585	H-NS
2590627	2591535	StpA
2590700	2591795	Fis
2590766	2591734	IhfA
2594676	2595290	Fis
2596324	2596828	IhfA
2598286	2598799	Fis
2600028	2601480	IhfA
2603930	2604378	IhfA
2604544	2604843	Fis
2608446	2608873	IhfA
2609037	2609290	Fis
2619943	2620319	StpA
2622117	2623335	Fis
2623128	2624097	IhfA
2628023	2628747	IhfA
2628218	2630121	StpA
2628394	2630121	H-NS
2629126	2629603	Fis
2632360	2632648	IhfA
2634890	2635753	Fis
2636819	2637144	Fis
2637194	2637493	IhfA
2638662	2639332	IhfA
2641479	2641846	IhfA
2642926	2643445	Fis
2644025	2644433	IhfA
2649424	2649872	IhfA
2651813	2652316	IhfA
2653173	2654647	StpA
2653183	2654669	H-NS
2654432	2655245	Fis
2654539	2655414	IhfA
2658671	2659261	IhfA
2659653	2659879	IhfA
2660003	2660538	IhfA
2661685	2662103	Fis
2667688	2668135	IhfA
[truncated: 1,630 more rows]
