# Supplementary material for: Revealing Causes for False-Positive and False-Negative Calling of Gene Essentiality in Escherichia coli Using Transposon Insertion Sequencing
Source: mSystems. 2022 Dec 12;8(1):e00896-22. doi: 10.1128/msystems.00896-22 (PMC9948719; doi:10.1128/msystems.00896-22)
Supplement: TABLE S4 [file msystems.00896-22-s0005.xlsx]

## Sheet: Table S3
Experiment	Primer Name	Sequence (5′ to 3′)
Tn-Seq	Tn-Seq_F1	GACGGGACGGCGGCTTTGTTGAATA
	Tn-Seq_F2	ACACTCTTTCCCTACACGACGCTCTTCCGATCTCCTGCAGGCATGCAAGCTTCAGGGTTGAG
	Tn-Seq_F3	AATGATACGGCGACCACCGAGATCTACACTCTTTCCCTACACGACGCTCTTCCGATCT
	Random_R1	CTCGGCATTCCTGCTGAACCGCTCTTCCGATCTNNNNNNNNGCTGG
	Random_R2	CTCGGCATTCCTGCTGAACCGCTCTTCCGATCTNNNNNNNNCCAGC
	Random_R3	CTCGGCATTCCTGCTGAACCGCTCTTCCGATCTNNNNNNNNCTGGC
	Random_R4	CTCGGCATTCCTGCTGAACCGCTCTTCCGATCTNNNNNNNNTGGCG
	Tn-Seq_R2	CAAGCAGAAGACGGCATACGAGATCGGTCTCGGCATTCCTGCTGAACCGCTCTTCCGATCT
metG complemen-tation	metG_F	TATAGAATTCATGACTCAAGTCGCGAAGAA
	metG_R1	TATATCTAGATTAGACCCAGACATCAGCCT
	metG_R2	TATATCTAGATTAAGCTTTCAGCATGATCG
	metG_R3	TATATCTAGATTAGTCAACTTTAGCGAAGT
	metG_R4	TATATCTAGATTATTTCACCTGATGACCCG
	KO_metG_F	CCATTTGGTACTATCTAACCCCTTTTCACTATTAAGAAGTAATGCCTACTTACCGTTCGTATAGCATACA
	KO_metG_R	TAGGAATTTATAAAGAAAAGGCGCTGTCGATGCAGCGCCTTGAAGGGGGATACCGTTCGTATAATGTATG
DKO strain construction	KO_hns_F	CCTCAACAAACCACCCCAATATAAGTTTGAGATTACTACAGTGTAGGCTGGAGCTGCTTCG
	KO_hns_R	GCCGCTGGCGGGATTTTAAGCAAGTGCAATCTACAAAAGACTGTCAAACATGAGAATTAAT
	KO_stpA_F	GGCAAGGTTGTTAGATAAGATGCCGTGGAACCAACGAGCTTGAGAAGCGAGTGTAGGCTGGAGCTGCTTCG
	KO_stpA_R	TACGCGACGAAATACTTTTTTTGTTTTGGCGTTAAAAGGTTTTCTTTATTCTGTCAAACATGAGAATTAAT
